# Supplementary material for: A direct link between MITF, innate immunity, and hair graying
Source: PLoS Biol. 2018 May 3;16(5):e2003648. doi: 10.1371/journal.pbio.2003648 (PMC5933715; doi:10.1371/journal.pbio.2003648)
Supplement: S2 Data — BaseMean represents the average of the normalized count values, dividing by size factors, taken over all six samples within the dataset. Log2(fold change) represents the binary logarithm of wild-type over Mitfmi-vga9/+ gene expression values, and lfcSE represents the log2(fold change) standard error. Stat refers to the Wald statistic used to determine the p-value. Both the unadjusted (pvalue) and Benjamini-Hochberg adjusted (padj) p-values are provided, with significant genes being those with a padj <0.05. lfcSE, log2(fold change) standard error; McSC, melanocyte stem cell; Mitf, melanogenesis associated transcription factor; padj, Benjamini-Hochberg adjusted p-value; pvalue, unadjusted p-value; RNA-seq, RNA sequencing. (XLSX) [file pbio.2003648.s002.xlsx]

## Sheet: 1.5-fold_DEGs
S2_Data | List of genes that are differentially expressed (>1.5 fold) in wildtype and Mitfmi-vga9/+ McSCs based on RNAseq analysis. BaseMean represents the average of the normalized count values, dividing by size factors, taken over all six samples within the dataset. Log2(fold change) represents the binary logarithm of wildtype over Mitfmi-vga9/+ gene expression values, and lfcSE represents the …
gene name	ensembl id	baseMean	log2(fold change)	lfcSE	stat	pvalue	padj
Oas1a	ENSMUSG00000052776	208.425	-2.63204	0.173516	-15.1689	5.68545e-52	2.75745e-48
Avp	ENSMUSG00000037727	25.3257	-2.24107	0.26829	-8.35318	6.64503e-17	3.02141e-14
Apol9b	ENSMUSG00000068246	53.6005	-2.152	0.223088	-9.64641	5.09069e-22	3.52712e-19
Ifi27l2a	ENSMUSG00000079017	344.698	-2.07808	0.233936	-8.8831	6.50236e-19	3.63882e-16
Ifit1	ENSMUSG00000034459	2256.92	-1.92298	0.143778	-13.3747	8.50314e-41	2.06201e-37
Oas1g	ENSMUSG00000066861	21.1669	-1.79995	0.2679	-6.71874	1.83309e-11	3.60425e-09
Apol9a	ENSMUSG00000057346	76.8197	-1.75638	0.236631	-7.42241	1.15007e-13	3.15727e-11
Oasl2	ENSMUSG00000029561	2044.77	-1.73417	0.14157	-12.2495	1.68937e-34	3.07255e-31
Oas2	ENSMUSG00000032690	270.15	-1.73127	0.169685	-10.2028	1.92561e-24	1.86784e-21
I830012O16Rik	ENSMUSG00000062488	861.851	-1.72138	0.141476	-12.1673	4.64093e-34	7.50284e-31
Ifit3	ENSMUSG00000074896	3865.19	-1.70317	0.150186	-11.3404	8.27973e-30	1.2047e-26
Rtp4	ENSMUSG00000033355	1508.03	-1.56717	0.152106	-10.3031	6.82132e-25	7.16655e-22
Pydc4	ENSMUSG00000073491	47.3701	-1.52967	0.255209	-5.99377	2.05029e-09	2.95363e-07
Ifi44	ENSMUSG00000028037	371.498	-1.52567	0.229	-6.66231	2.69556e-11	5.22939e-09
Isg15	ENSMUSG00000035692	1474.6	-1.49427	0.196165	-7.6174	2.58835e-14	7.92418e-12
Nkx6-2	ENSMUSG00000041309	56.5346	-1.47894	0.206328	-7.1679	7.61572e-13	1.87811e-10
Rsad2	ENSMUSG00000020641	950.466	-1.4049	0.189486	-7.4143	1.22268e-13	3.29443e-11
H2-T24	ENSMUSG00000053835	804.057	-1.38087	0.138311	-9.98381	1.79444e-23	1.53583e-20
Irf7	ENSMUSG00000025498	2080.06	-1.32953	0.164936	-8.06089	7.57423e-16	2.82577e-13
undefined	ENSMUSG00000068492	53.1388	-1.31123	0.273213	-4.7993	1.59219e-06	0.000111377
Gsdma	ENSMUSG00000017204	70.4788	-1.22074	0.257627	-4.73839	2.15425e-06	0.000144444
Usp18	ENSMUSG00000030107	1313.92	-1.21503	0.159533	-7.61612	2.61416e-14	7.92418e-12
Krt1	ENSMUSG00000046834	1072.63	-1.17313	0.22579	-5.19568	2.03967e-07	1.89027e-05
undefined	ENSMUSG00000071003	292.735	-1.15769	0.271254	-4.26793	1.97298e-05	0.000941208
Cst6	ENSMUSG00000024846	1219.66	-1.15005	0.252798	-4.54929	5.38261e-06	0.000318922
undefined	ENSMUSG00000078739	980.449	-1.13645	0.270217	-4.20567	2.60304e-05	0.00117988
1110032F04Rik	ENSMUSG00000046999	67.3996	-1.1348	0.259469	-4.37355	1.22242e-05	0.000628489
Lyve1	ENSMUSG00000030787	13697.7	-1.13337	0.252713	-4.48479	7.29844e-06	0.000405314
Mx2	ENSMUSG00000023341	1970.92	-1.11756	0.130347	-8.5737	1.00209e-17	5.02771e-15
Oas1f	ENSMUSG00000053765	100.734	-1.10004	0.209338	-5.25487	1.48126e-07	1.41791e-05
Krt77	ENSMUSG00000067594	5297.68	-1.09574	0.230434	-4.75512	1.98332e-06	0.000134847
Chit1	ENSMUSG00000026450	156.835	-1.08934	0.240641	-4.52685	5.98699e-06	0.000345677
Krt10	ENSMUSG00000019761	5440.11	-1.0727	0.198742	-5.39746	6.75912e-08	7.23126e-06
Oasl1	ENSMUSG00000041827	101.926	-1.05849	0.235348	-4.49754	6.87436e-06	0.000389616
Cmpk2	ENSMUSG00000020638	1484.07	-1.04846	0.143666	-7.29793	2.92238e-13	7.45977e-11
Gbp3	ENSMUSG00000028268	4709.89	-1.01456	0.141885	-7.15061	8.63944e-13	2.09506e-10
Ifi47	ENSMUSG00000078920	1336.96	-1.01388	0.195522	-5.1855	2.1544e-07	1.97148e-05
Iigp1	ENSMUSG00000054072	7223.05	-1.00932	0.138265	-7.29992	2.87932e-13	7.45977e-11
Gm4951	ENSMUSG00000073555	287.487	-1.00356	0.130374	-7.69755	1.387e-14	4.38713e-12
Klk7	ENSMUSG00000030713	154.352	-1.00024	0.254368	-3.93224	8.41563e-05	0.00308432
Mmrn1	ENSMUSG00000054641	23959.5	-0.997151	0.243959	-4.08737	4.36285e-05	0.00181479
Gm94	ENSMUSG00000071858	51.3697	-0.995665	0.223849	-4.44793	8.67035e-06	0.000468972
Cxcl9	ENSMUSG00000029417	133.005	-0.973292	0.216341	-4.49887	6.83154e-06	0.000389616
Ace2	ENSMUSG00000015405	94.4563	-0.973164	0.17379	-5.59966	2.14773e-08	2.52012e-06
Sprr1a	ENSMUSG00000050359	286.88	-0.963569	0.274584	-3.5092	0.000449458	0.0120435
Fxyd6	ENSMUSG00000066705	5095.41	-0.942648	0.237709	-3.96555	7.32266e-05	0.00280381
Dhx58	ENSMUSG00000017830	541.41	-0.940861	0.167094	-5.63072	1.79461e-08	2.15798e-06
Ly6g6c	ENSMUSG00000092586	75.8025	-0.94024	0.215686	-4.3593	1.30477e-05	0.000666121
Apoc1	ENSMUSG00000040564	886.804	-0.939869	0.251532	-3.73658	0.00018654	0.00588754
Trim30a	ENSMUSG00000030921	885.421	-0.938738	0.0988831	-9.49342	2.23586e-21	1.35549e-18
Gvin1	ENSMUSG00000045868	74.0514	-0.9351	0.202963	-4.60724	4.08051e-06	0.000253724
Calm4	ENSMUSG00000033765	225.701	-0.926946	0.196243	-4.72345	2.31873e-06	0.000152659
Bst2	ENSMUSG00000046718	1996.85	-0.926325	0.229863	-4.02989	5.58026e-05	0.0022429
Ptk6	ENSMUSG00000038751	71.7078	-0.921202	0.268404	-3.43215	0.000598816	0.0151263
Slfn8	ENSMUSG00000035208	421.76	-0.920711	0.174139	-5.28721	1.24196e-07	1.22929e-05
Acer1	ENSMUSG00000045019	295.023	-0.919751	0.191632	-4.79957	1.59006e-06	0.000111377
Skint6	ENSMUSG00000087194	70.4749	-0.918995	0.212849	-4.3176	1.57735e-05	0.00078329
Hsd17b13	ENSMUSG00000034528	69.7022	-0.918356	0.274417	-3.34657	0.000818182	0.0192942
Ifitm3	ENSMUSG00000025492	9030.74	-0.911504	0.20317	-4.48641	7.24333e-06	0.000403795
Skint9	ENSMUSG00000049972	37.9728	-0.906258	0.256934	-3.5272	0.000419986	0.0114586
Krtdap	ENSMUSG00000074199	313.3	-0.905479	0.175689	-5.15386	2.55172e-07	2.2366e-05
H2-Q6	ENSMUSG00000073409	6447.4	-0.902081	0.132091	-6.82922	8.538e-12	1.77469e-09
Mx1	ENSMUSG00000000386	718.823	-0.899605	0.158895	-5.66164	1.49935e-08	1.81796e-06
Ly6d	ENSMUSG00000034634	2051.03	-0.895915	0.239312	-3.74371	0.00018132	0.00576027
Serpinb2	ENSMUSG00000062345	344.555	-0.894151	0.213585	-4.1864	2.83418e-05	0.00127276
Ly6e	ENSMUSG00000022587	9717.29	-0.892275	0.228013	-3.91326	9.10574e-05	0.00324727
Cxcl10	ENSMUSG00000034855	1697.96	-0.886485	0.21697	-4.08574	4.39356e-05	0.00181609
Oas1b	ENSMUSG00000029605	680.772	-0.885092	0.112211	-7.88773	3.07737e-15	1.09209e-12
Tgtp2	ENSMUSG00000078921	1391.89	-0.884416	0.220952	-4.00276	6.26091e-05	0.00250201
Epgn	ENSMUSG00000035020	139.36	-0.883015	0.215221	-4.10282	4.08143e-05	0.00171632
Xaf1	ENSMUSG00000040483	1584.33	-0.882189	0.147802	-5.96874	2.39098e-09	3.41067e-07
Mall	ENSMUSG00000027377	634.901	-0.876178	0.206419	-4.24467	2.18918e-05	0.00103083
Clca5	ENSMUSG00000036960	401.699	-0.872417	0.182803	-4.77244	1.82007e-06	0.000124915
Fam25c	ENSMUSG00000043681	203.775	-0.870872	0.168567	-5.16633	2.38735e-07	2.11805e-05
Defb1	ENSMUSG00000044748	126.694	-0.868813	0.273367	-3.17819	0.00148195	0.0299063
Tmprss4	ENSMUSG00000032091	124.041	-0.865927	0.227498	-3.80631	0.000141055	0.00470723
Gbp6	ENSMUSG00000079362	3708.2	-0.864453	0.14079	-6.14001	8.25142e-10	1.3643e-07
Asb4	ENSMUSG00000042607	175.044	-0.858061	0.239249	-3.58648	0.000335171	0.00965692
H2-T23	ENSMUSG00000067212	12390.3	-0.851505	0.178049	-4.78243	1.73193e-06	0.000119429
Orm1	ENSMUSG00000039196	48.1229	-0.850241	0.274517	-3.09722	0.00195343	0.0359778
Psapl1	ENSMUSG00000043430	1452.95	-0.849723	0.237659	-3.57538	0.000349716	0.00999681
C1qtnf3	ENSMUSG00000058914	3083.8	-0.846098	0.248233	-3.40848	0.000653248	0.0161646
Phf11d	ENSMUSG00000068245	699.385	-0.846052	0.195341	-4.33116	1.48326e-05	0.000746762
Gm4070	ENSMUSG00000078606	107.533	-0.845745	0.226627	-3.73189	0.000190052	0.0059854
Stmn2	ENSMUSG00000027500	854.61	-0.845251	0.255677	-3.30594	0.000946592	0.0214866
Pglyrp4	ENSMUSG00000042250	143.632	-0.843298	0.256463	-3.28819	0.00100834	0.0224332
Tmprss2	ENSMUSG00000000385	751.478	-0.839632	0.223442	-3.75772	0.000171466	0.00550734
Timp4	ENSMUSG00000030317	136.301	-0.83936	0.26749	-3.13792	0.00170154	0.0328347
Slc24a3	ENSMUSG00000063873	169.896	-0.832482	0.20823	-3.9979	6.39083e-05	0.00252681
Krt32	ENSMUSG00000046095	96.2586	-0.832067	0.238365	-3.49072	0.000481719	0.0127669
Mst1	ENSMUSG00000032591	41.533	-0.831136	0.245941	-3.37941	0.000726425	0.0174702
Nsg1	ENSMUSG00000029126	1175.77	-0.828573	0.235423	-3.51951	0.000432338	0.0116276
Tprg	ENSMUSG00000048399	31.6032	-0.827114	0.257027	-3.218	0.00129086	0.0267997
Nalcn	ENSMUSG00000000197	481.673	-0.826387	0.126181	-6.54923	5.78335e-11	1.10721e-08
Avpr1a	ENSMUSG00000020123	604.416	-0.825927	0.249956	-3.30429	0.000952184	0.0215799
Psmb8	ENSMUSG00000024338	1005.15	-0.825421	0.164748	-5.01022	5.43686e-07	4.41935e-05
Gpr115	ENSMUSG00000023918	303.466	-0.825366	0.266236	-3.10012	0.0019344	0.0357176
Dapl1	ENSMUSG00000026989	119.773	-0.821912	0.190855	-4.30646	1.65887e-05	0.000812679
Nov	ENSMUSG00000037362	1789.3	-0.821767	0.255102	-3.22133	0.00127598	0.0265982
Serpinb7	ENSMUSG00000067001	63.5335	-0.8203	0.20979	-3.91011	9.22551e-05	0.00327393
Zbp1	ENSMUSG00000027514	1166.46	-0.818651	0.192817	-4.24575	2.17861e-05	0.00102918
Pydc3	ENSMUSG00000066677	27.7824	-0.818393	0.26579	-3.07909	0.00207631	0.0377127
Il7	ENSMUSG00000040329	730.81	-0.811073	0.232908	-3.48238	0.000496973	0.0130027
Ddx60	ENSMUSG00000037921	1402.63	-0.809689	0.134907	-6.00184	1.95089e-09	2.83855e-07
Gbp2	ENSMUSG00000028270	7132.65	-0.809657	0.165579	-4.88986	1.0091e-06	7.52944e-05
Ivl	ENSMUSG00000049128	154.267	-0.809527	0.264469	-3.06095	0.00220637	0.0392807
Cidea	ENSMUSG00000024526	340.755	-0.808064	0.267089	-3.02545	0.00248265	0.0431572
Gbp10	ENSMUSG00000054588	142.59	-0.807922	0.213702	-3.78061	0.000156446	0.00511526
Plbd1	ENSMUSG00000030214	546.458	-0.804451	0.236708	-3.3985	0.000677565	0.016653
Clic5	ENSMUSG00000023959	1465.98	-0.802764	0.227862	-3.52303	0.000426642	0.0115569
Clvs1	ENSMUSG00000041216	286.162	-0.802305	0.111713	-7.18186	6.87689e-13	1.72515e-10
Enpp3	ENSMUSG00000019989	1493.74	-0.801743	0.245622	-3.26413	0.00109801	0.0238025
Igtp	ENSMUSG00000078853	4162.07	-0.801197	0.142875	-5.60769	2.05044e-08	2.4454e-06
Slc46a2	ENSMUSG00000028386	47.031	-0.799915	0.254227	-3.14646	0.0016526	0.032178
H2-Q7	ENSMUSG00000060550	3358.68	-0.797419	0.139431	-5.7191	1.07091e-08	1.33178e-06
Rpp25	ENSMUSG00000062309	25.9999	-0.794253	0.259742	-3.05786	0.00222927	0.0394766
Arhgdib	ENSMUSG00000030220	1183.65	-0.784635	0.199116	-3.94059	8.12807e-05	0.00301692
Gpm6a	ENSMUSG00000031517	2276.25	-0.78432	0.234733	-3.34133	0.000833769	0.01963
Atp2c2	ENSMUSG00000034112	80.741	-0.782023	0.247879	-3.15486	0.00160575	0.0317847
Grap	ENSMUSG00000004837	691.559	-0.780601	0.249359	-3.13043	0.00174552	0.0332881
Wnt11	ENSMUSG00000015957	584.373	-0.77503	0.212016	-3.65552	0.000256659	0.00779622
Emcn	ENSMUSG00000054690	1197.7	-0.773266	0.240788	-3.2114	0.00132092	0.0273391
Slc39a4	ENSMUSG00000063354	372.691	-0.773187	0.260318	-2.97017	0.0029764	0.0488787
Gdpd2	ENSMUSG00000019359	131.355	-0.771291	0.236818	-3.2569	0.00112638	0.0242797
Susd2	ENSMUSG00000006342	2084.28	-0.768587	0.169306	-4.53965	5.63482e-06	0.000329264
Skint5	ENSMUSG00000078598	69.9053	-0.76794	0.251454	-3.054	0.00225811	0.0398583
Aldh3b2	ENSMUSG00000075296	356.278	-0.767397	0.242772	-3.16098	0.00157239	0.0313401
Me1	ENSMUSG00000032418	1245.23	-0.764392	0.213869	-3.57411	0.000351417	0.0100257
Il20ra	ENSMUSG00000020007	57.2686	-0.756626	0.225386	-3.35703	0.000787859	0.0187924
Nts	ENSMUSG00000019890	883.247	-0.755614	0.197085	-3.83394	0.000126106	0.00427702
Dtx3l	ENSMUSG00000049502	1668.24	-0.754785	0.0888083	-8.49903	1.91184e-17	9.27244e-15
Slfn9	ENSMUSG00000069793	625.24	-0.751418	0.183	-4.1061	4.02393e-05	0.00170695
Mrc1	ENSMUSG00000026712	488.517	-0.751185	0.210217	-3.57338	0.000352405	0.0100342
Lpar5	ENSMUSG00000067714	86.64	-0.74897	0.210684	-3.55494	0.000378065	0.0106072
Trim69	ENSMUSG00000033368	123.726	-0.748371	0.237762	-3.14757	0.00164636	0.032178
Cadps	ENSMUSG00000054423	49.4656	-0.747076	0.217017	-3.44247	0.000576426	0.0146626
Irgm1	ENSMUSG00000046879	12021.7	-0.74547	0.191989	-3.88289	0.000103224	0.00358451
Sptlc3	ENSMUSG00000039092	300.703	-0.745116	0.246139	-3.02722	0.00246818	0.0429569
Panx3	ENSMUSG00000011118	155.033	-0.741101	0.23588	-3.14186	0.0016788	0.0324821
Pcsk6	ENSMUSG00000030513	6790.02	-0.740754	0.200062	-3.70263	0.000213377	0.0066197
Cd83	ENSMUSG00000015396	43.8923	-0.732389	0.226757	-3.22985	0.00123856	0.0260045
Parp9	ENSMUSG00000022906	2347.88	-0.731388	0.124947	-5.85358	4.81097e-09	6.66664e-07
Rgs16	ENSMUSG00000026475	8119.08	-0.725812	0.189836	-3.82336	0.000131644	0.00444414
H2-T22	ENSMUSG00000056116	4235.71	-0.725476	0.123354	-5.88126	4.07152e-09	5.69622e-07
Rnd1	ENSMUSG00000054855	816.503	-0.723966	0.143614	-5.04105	4.62984e-07	3.80589e-05
Acoxl	ENSMUSG00000027380	319.001	-0.720984	0.18811	-3.83279	0.000126701	0.00428719
Mnda	ENSMUSG00000026536	176.173	-0.716892	0.223418	-3.20874	0.00133316	0.0275533
Prkar1b	ENSMUSG00000025855	243.593	-0.714409	0.221424	-3.22643	0.00125346	0.0262415
Vav3	ENSMUSG00000033721	1184.92	-0.712918	0.206384	-3.45432	0.000551683	0.014132
Tuba8	ENSMUSG00000030137	123.121	-0.712052	0.23257	-3.06167	0.00220104	0.0392807
Ifi204	ENSMUSG00000073489	444.904	-0.709373	0.193088	-3.67383	0.000238945	0.00731926
Bpifc	ENSMUSG00000050108	60.9248	-0.706314	0.218967	-3.22566	0.00125682	0.0262529
Slc16a9	ENSMUSG00000037762	202.298	-0.704414	0.166812	-4.2228	2.41286e-05	0.00111098
Ifit2	ENSMUSG00000045932	1874.14	-0.703615	0.122912	-5.72457	1.03697e-08	1.30069e-06
Krt16	ENSMUSG00000053797	127.132	-0.703365	0.226651	-3.10329	0.00191382	0.0355633
Pcp4l1	ENSMUSG00000038370	1362.31	-0.702345	0.235647	-2.98049	0.00287787	0.047637
Nlrp1c-ps	ENSMUSG00000092528	56.1113	-0.700928	0.232191	-3.01876	0.00253811	0.0437035
Sox7	ENSMUSG00000063060	1156.03	-0.699074	0.130785	-5.3452	9.03171e-08	9.38653e-06
Ttc9	ENSMUSG00000042734	573.325	-0.698637	0.135201	-5.16741	2.3736e-07	2.11805e-05
Pard6g	ENSMUSG00000056214	4648.96	-0.691881	0.209825	-3.29742	0.000975777	0.0219776
B2m	ENSMUSG00000060802	55241.7	-0.689799	0.160777	-4.29041	1.78344e-05	0.000862094
S100a16	ENSMUSG00000074457	3704.62	-0.689402	0.167784	-4.10887	3.97596e-05	0.00169153
Ifih1	ENSMUSG00000026896	1839.84	-0.68599	0.090329	-7.59435	3.09345e-14	9.18566e-12
Il6	ENSMUSG00000025746	1345.78	-0.684009	0.174524	-3.91929	8.88114e-05	0.00319853
Plin2	ENSMUSG00000028494	5875.75	-0.682679	0.178904	-3.81589	0.000135695	0.00455123
Reln	ENSMUSG00000042453	18631.9	-0.681944	0.219936	-3.10064	0.00193102	0.0357005
Sp100	ENSMUSG00000026222	1937.89	-0.679915	0.160488	-4.23655	2.26984e-05	0.00105515
Krt14	ENSMUSG00000045545	32329.2	-0.679339	0.216709	-3.1348	0.00171974	0.0330941
Abhd12b	ENSMUSG00000090121	327.116	-0.677304	0.21467	-3.15509	0.00160451	0.0317847
S100a14	ENSMUSG00000042306	2513.05	-0.676562	0.224492	-3.01375	0.00258042	0.0441716
Rdh12	ENSMUSG00000021123	425.875	-0.673633	0.219644	-3.06694	0.00216265	0.0388956
Galnt6	ENSMUSG00000037280	170.342	-0.671209	0.223483	-3.00339	0.00266986	0.0453001
Krt78	ENSMUSG00000050463	88.8312	-0.67109	0.203142	-3.30356	0.000954662	0.0216024
Heph	ENSMUSG00000031209	917.644	-0.670795	0.170572	-3.93263	8.40222e-05	0.00308432
Epb4.2	ENSMUSG00000023216	49.2932	-0.669254	0.221425	-3.02248	0.00250711	0.0434266
Tmem45a	ENSMUSG00000022754	3013.21	-0.668421	0.181589	-3.68096	0.000232359	0.00714762
H2-M3	ENSMUSG00000016206	740.099	-0.666892	0.202451	-3.29409	0.000987394	0.0222049
Misp	ENSMUSG00000035852	190.671	-0.666041	0.188904	-3.52581	0.000422185	0.0114818
Ece1	ENSMUSG00000057530	15906.1	-0.664499	0.177368	-3.74645	0.000179356	0.00571033
Wscd2	ENSMUSG00000063430	144.774	-0.663247	0.181787	-3.64848	0.000263794	0.00796306
Baiap3	ENSMUSG00000047507	99.7582	-0.659213	0.208687	-3.15885	0.00158391	0.0315266
Mgst2	ENSMUSG00000074604	77.2997	-0.659144	0.222312	-2.96495	0.00302732	0.049436
Gm6665	ENSMUSG00000091561	346.296	-0.656293	0.176332	-3.72192	0.000197712	0.00621319
Batf2	ENSMUSG00000039699	229.853	-0.652373	0.210336	-3.10158	0.00192494	0.0356334
Eltd1	ENSMUSG00000039167	848.079	-0.650113	0.216931	-2.99686	0.00272775	0.0459453
Nudt17	ENSMUSG00000028100	222.248	-0.649464	0.203431	-3.19255	0.00141025	0.0286579
Trim34a	ENSMUSG00000056144	772.798	-0.649427	0.0953273	-6.8126	9.5851e-12	1.96427e-09
Ifi203	ENSMUSG00000039997	1471.68	-0.648757	0.121531	-5.33822	9.38648e-08	9.68605e-06
Scin	ENSMUSG00000002565	2310.54	-0.647588	0.159463	-4.06107	4.88489e-05	0.00199649
Ly6g6e	ENSMUSG00000013766	52.6429	-0.647031	0.205625	-3.14666	0.00165147	0.032178
Gbp5	ENSMUSG00000040264	1613.43	-0.646294	0.159483	-4.05242	5.06904e-05	0.00205444
Rarres1	ENSMUSG00000049404	389.601	-0.643893	0.173116	-3.71944	0.000199668	0.00624766
Stat1	ENSMUSG00000026104	5735.68	-0.642515	0.0801943	-8.01198	1.12876e-15	4.10586e-13
Asb2	ENSMUSG00000021200	64.686	-0.640489	0.211815	-3.02381	0.00249612	0.0433395
Zfp296	ENSMUSG00000011267	460.895	-0.640472	0.154621	-4.14219	3.44001e-05	0.00149581
Galnt18	ENSMUSG00000038296	3045.99	-0.637625	0.178881	-3.56453	0.000364507	0.0103182
St8sia6	ENSMUSG00000003418	307.337	-0.637305	0.191767	-3.32333	0.000889501	0.0205759
Oas1c	ENSMUSG00000001166	203.22	-0.635988	0.17949	-3.54331	0.000395139	0.0109719
Dio2	ENSMUSG00000007682	131.331	-0.632567	0.143562	-4.40624	1.05182e-05	0.000546569
Msrb3	ENSMUSG00000051236	2113.48	-0.632196	0.141664	-4.46266	8.09486e-06	0.000442045
Hist1h1c	ENSMUSG00000036181	1063	-0.630383	0.110861	-5.68623	1.29874e-08	1.60142e-06
Lgals3bp	ENSMUSG00000033880	4305.78	-0.630375	0.165781	-3.80246	0.000143265	0.00475915
Ddx58	ENSMUSG00000040296	3025.51	-0.626909	0.103766	-6.04158	1.52615e-09	2.31306e-07
Apod	ENSMUSG00000022548	13487.9	-0.625918	0.156921	-3.98874	6.64255e-05	0.00259809
Wnt3	ENSMUSG00000000125	111.935	-0.625825	0.204609	-3.05863	0.00222349	0.0394534
Irgm2	ENSMUSG00000069874	2774.17	-0.623469	0.121441	-5.13394	2.83739e-07	2.4721e-05
Tap1	ENSMUSG00000037321	5056.35	-0.621113	0.0768798	-8.079	6.52975e-16	2.50021e-13
Ifi27	ENSMUSG00000064215	4721.49	-0.620369	0.138188	-4.48932	7.14512e-06	0.000399852
Psph	ENSMUSG00000029446	955.907	-0.619421	0.19769	-3.13329	0.00172858	0.0331805
Pgm5	ENSMUSG00000041731	2648.62	-0.611055	0.194105	-3.14807	0.00164352	0.032178
Zdhhc2	ENSMUSG00000039470	444.527	-0.610671	0.10533	-5.79769	6.72365e-09	8.73474e-07
Pkhd1	ENSMUSG00000043760	390.636	-0.605111	0.154493	-3.91676	8.97482e-05	0.00321635
Trex1	ENSMUSG00000049734	1241.34	-0.604165	0.17394	-3.47341	0.000513884	0.0133518
Nos2	ENSMUSG00000020826	130.091	-0.604134	0.181938	-3.32055	0.000898387	0.0207485
Cstb	ENSMUSG00000005054	1502.62	-0.603911	0.139341	-4.33406	1.46385e-05	0.000739547
Hist1h2bc	ENSMUSG00000018102	315.591	-0.603036	0.166343	-3.62525	0.000288681	0.00862486
Acyp2	ENSMUSG00000060923	281.927	-0.600725	0.129522	-4.63802	3.51765e-06	0.000225586
Tgfbi	ENSMUSG00000035493	42929.1	-0.598561	0.181285	-3.30176	0.000960804	0.0217076
Crabp2	ENSMUSG00000004885	530.839	-0.596063	0.180006	-3.31136	0.000928447	0.0212071
Casr	ENSMUSG00000051980	120.215	-0.594521	0.193676	-3.06966	0.00214301	0.0386379
Lgals9	ENSMUSG00000001123	3422.01	-0.593995	0.197681	-3.00482	0.00265735	0.0451688
Socs1	ENSMUSG00000038037	754.153	-0.593868	0.113097	-5.25099	1.51287e-07	1.43871e-05
Hspb1	ENSMUSG00000004951	2178.88	-0.591994	0.198249	-2.98612	0.00282546	0.0471297
Plau	ENSMUSG00000021822	1121.07	-0.590843	0.15631	-3.77995	0.000156863	0.00511739
Scly	ENSMUSG00000026307	2458.57	0.593436	0.145165	4.08802	4.35067e-05	0.00181479
Bnc2	ENSMUSG00000028487	2793.71	0.595655	0.185434	3.21222	0.00131714	0.0272996
Mylk3	ENSMUSG00000031698	253.32	0.597009	0.194705	3.06623	0.00216776	0.0389394
B4galt5	ENSMUSG00000017929	2853.82	0.59753	0.108292	5.51776	3.43356e-08	3.90299e-06
Sox6	ENSMUSG00000051910	4068.48	0.59802	0.163125	3.66602	0.000246359	0.0075305
Hsf4	ENSMUSG00000033249	361.081	0.598624	0.111206	5.38302	7.32464e-08	7.77909e-06
Tmod1	ENSMUSG00000028328	1120.42	0.600149	0.114122	5.25883	1.44976e-07	1.39695e-05
Ccdc146	ENSMUSG00000064280	75.4696	0.601092	0.183582	3.27424	0.00105945	0.0232312
Syngr1	ENSMUSG00000022415	6354.07	0.601965	0.152256	3.95364	7.69705e-05	0.00289385
Drd1a	ENSMUSG00000021478	552.428	0.602233	0.111977	5.37819	7.52402e-08	7.93293e-06
Basp1	ENSMUSG00000045763	1608.32	0.609649	0.152453	3.99892	6.36323e-05	0.00252275
Myo10	ENSMUSG00000022272	16420.7	0.61254	0.149235	4.10454	4.05118e-05	0.0017102
Stox2	ENSMUSG00000038143	10340.5	0.616687	0.121639	5.06983	3.98163e-07	3.31044e-05
Mmp16	ENSMUSG00000028226	748.885	0.617141	0.133519	4.62213	3.79823e-06	0.000239239
Kcnip3	ENSMUSG00000079056	106.555	0.62055	0.192105	3.23027	0.00123675	0.0260045
Igsf9b	ENSMUSG00000034275	105.844	0.624224	0.209251	2.98314	0.00285307	0.0473883
Rnft2	ENSMUSG00000032850	244.779	0.624951	0.176621	3.53838	0.000402584	0.0110939
Cd97	ENSMUSG00000002885	4411.24	0.62987	0.133297	4.72532	2.29755e-06	0.000151952
Nckap5l	ENSMUSG00000023009	2557.41	0.630324	0.124319	5.07022	3.97357e-07	3.31044e-05
Pi4k2b	ENSMUSG00000029186	4245.17	0.63149	0.145174	4.34988	1.36212e-05	0.000692968
Lrrtm2	ENSMUSG00000071862	281.736	0.632258	0.197344	3.20384	0.00135607	0.0278268
Cdh3	ENSMUSG00000061048	17759.7	0.633144	0.142563	4.44115	8.94787e-06	0.000479039
Rims3	ENSMUSG00000032890	82.8055	0.633844	0.192638	3.29034	0.00100067	0.0223959
Dennd5b	ENSMUSG00000030313	1169.03	0.634311	0.113741	5.57682	2.44951e-08	2.8286e-06
Cdk2	ENSMUSG00000025358	12894.7	0.638659	0.110127	5.79932	6.65826e-09	8.72772e-07
Xylb	ENSMUSG00000035769	219.221	0.639368	0.142706	4.48032	7.45302e-06	0.000412325
Nlk	ENSMUSG00000017376	2525.42	0.64073	0.146617	4.37011	1.24186e-05	0.000636235
Fam222a	ENSMUSG00000041930	162.478	0.646837	0.188605	3.42958	0.000604524	0.0151652
Bace2	ENSMUSG00000040605	5414.39	0.646894	0.165122	3.91768	8.9405e-05	0.00321196
Zfhx4	ENSMUSG00000025255	1355.63	0.646972	0.146301	4.42219	9.7706e-06	0.000509542
Gm4793	ENSMUSG00000054412	198.801	0.649062	0.144358	4.4962	6.91772e-06	0.000389616
Auts2	ENSMUSG00000029673	4438.15	0.649777	0.142727	4.55257	5.29943e-06	0.000316011
Trim9	ENSMUSG00000021071	82.0279	0.654594	0.182205	3.59262	0.000327374	0.00948862
Xkr6	ENSMUSG00000035067	56.5391	0.658748	0.215242	3.06049	0.00220972	0.0392807
Slmo1	ENSMUSG00000024530	488.861	0.660951	0.115391	5.72794	1.01656e-08	1.28617e-06
Ddo	ENSMUSG00000063428	89.5413	0.66262	0.183585	3.60933	0.000306983	0.00906006
Lrrc4b	ENSMUSG00000047085	249.359	0.66604	0.18675	3.56648	0.000361814	0.010262
Pde5a	ENSMUSG00000053965	541.809	0.666209	0.127121	5.24074	1.5993e-07	1.51103e-05
Runx3	ENSMUSG00000070691	6228.27	0.668704	0.131008	5.10431	3.32001e-07	2.8085e-05
Slc6a17	ENSMUSG00000027894	9053.14	0.672848	0.108458	6.20377	5.51255e-10	9.21927e-08
Rgag4	ENSMUSG00000049191	2158.22	0.675844	0.137961	4.89879	9.64303e-07	7.23334e-05
Whrn	ENSMUSG00000039137	982.024	0.676597	0.137701	4.91351	8.94579e-07	6.77923e-05
Nipal3	ENSMUSG00000028803	7412	0.677655	0.139408	4.86094	1.1683e-06	8.49935e-05
Ano1	ENSMUSG00000031075	7692.67	0.677971	0.130598	5.19126	2.08871e-07	1.92347e-05
Tubb2b	ENSMUSG00000045136	2569.51	0.678023	0.159494	4.25109	2.12736e-05	0.00100825
Ppm1l	ENSMUSG00000027784	1629.89	0.68026	0.126637	5.37174	7.79824e-08	8.1629e-06
Sp5	ENSMUSG00000075304	171.176	0.684055	0.192481	3.55389	0.000379585	0.0106072
Armc2	ENSMUSG00000071324	249.809	0.686956	0.178875	3.84043	0.000122818	0.00418502
Lonrf2	ENSMUSG00000048814	268.909	0.687589	0.150617	4.56515	4.99138e-06	0.000301347
Rapgef4	ENSMUSG00000049044	3758.59	0.687994	0.113739	6.04891	1.45832e-09	2.23354e-07
Trpv2	ENSMUSG00000018507	1505.35	0.688048	0.185518	3.7088	0.000208243	0.00647423
Slc30a2	ENSMUSG00000028836	209.803	0.691761	0.204442	3.38366	0.000715263	0.0172588
Nav1	ENSMUSG00000009418	12412.3	0.692547	0.126228	5.48647	4.10048e-08	4.55435e-06
Tbc1d1	ENSMUSG00000029174	2686.75	0.698745	0.0837612	8.34211	7.29742e-17	3.2175e-14
Pik3r3	ENSMUSG00000028698	2458.9	0.699134	0.156679	4.46221	8.11175e-06	0.000442045
Cthrc1	ENSMUSG00000054196	124.27	0.700261	0.231231	3.0284	0.00245851	0.0428398
Edil3	ENSMUSG00000034488	1088.59	0.703625	0.148773	4.72951	2.25067e-06	0.000150217
Dock10	ENSMUSG00000038608	1511.45	0.707052	0.176255	4.01152	6.03289e-05	0.00241814
Plat	ENSMUSG00000031538	15487.2	0.712186	0.154131	4.62065	3.82539e-06	0.000239912
Zswim5	ENSMUSG00000033948	129.836	0.714534	0.180856	3.95084	7.78783e-05	0.00292044
Dct	ENSMUSG00000022129	212522	0.716994	0.166606	4.30354	1.68092e-05	0.000820716
Rapsn	ENSMUSG00000002104	93.9227	0.718384	0.184721	3.88901	0.000100652	0.00351195
Car14	ENSMUSG00000038526	2656.58	0.723185	0.145746	4.96197	6.97823e-07	5.49701e-05
Myo5a	ENSMUSG00000034593	28644.2	0.728991	0.160647	4.53784	5.6833e-06	0.000330768
B4galt6	ENSMUSG00000056124	681.631	0.732325	0.133089	5.50253	3.74388e-08	4.22274e-06
Megf10	ENSMUSG00000024593	4248.3	0.736508	0.185287	3.97496	7.03922e-05	0.00270239
Sh3bgr	ENSMUSG00000040666	1004.33	0.74157	0.178248	4.16032	3.17804e-05	0.001397
Plscr1	ENSMUSG00000032369	1189.39	0.742227	0.146339	5.07197	3.93714e-07	3.31044e-05
Tbx2	ENSMUSG00000000093	1802.58	0.742672	0.147048	5.05055	4.40534e-07	3.64192e-05
Dmxl2	ENSMUSG00000041268	5474.39	0.743894	0.150674	4.93711	7.92878e-07	6.07178e-05
Adhfe1	ENSMUSG00000025911	335.124	0.745058	0.122409	6.08661	1.1533e-09	1.84401e-07
Gpr137b	ENSMUSG00000021306	2085.12	0.746071	0.118455	6.29834	3.00854e-10	5.33832e-08
Ceacam1	ENSMUSG00000074272	972.248	0.749404	0.17239	4.34714	1.37926e-05	0.00069924
BC106179	ENSMUSG00000045231	56.9141	0.754237	0.224771	3.35558	0.000791992	0.0188292
Slc38a1	ENSMUSG00000023169	2174.32	0.754411	0.178002	4.23822	2.25296e-05	0.00105268
Lyst	ENSMUSG00000019726	6384.66	0.754704	0.186051	4.05645	4.98251e-05	0.00202502
Slc39a14	ENSMUSG00000022094	5895.98	0.757656	0.0964514	7.85532	3.98767e-15	1.38144e-12
Gpc1	ENSMUSG00000034220	9265.95	0.766822	0.167146	4.58773	4.48088e-06	0.00027279
D630039A03Rik	ENSMUSG00000052117	58.1866	0.772886	0.259065	2.98337	0.0028509	0.0473883
Slc25a34	ENSMUSG00000040740	206.234	0.776871	0.138702	5.60102	2.13089e-08	2.52012e-06
Gsta4	ENSMUSG00000032348	119.36	0.779453	0.185128	4.21034	2.54987e-05	0.0011594
Glrb	ENSMUSG00000028020	4978.45	0.782037	0.156789	4.98785	6.10561e-07	4.85446e-05
Pde1b	ENSMUSG00000022489	1699.9	0.783129	0.114462	6.84182	7.8194e-12	1.64887e-09
Sytl2	ENSMUSG00000030616	11943.3	0.785626	0.11169	7.03398	2.00731e-12	4.7107e-10
Gjb2	ENSMUSG00000046352	1459.68	0.794628	0.174718	4.54807	5.414e-06	0.000318922
Chsy3	ENSMUSG00000058152	1391.7	0.796307	0.130274	6.11258	9.80354e-10	1.58491e-07
Adcy2	ENSMUSG00000021536	2899.41	0.800805	0.115369	6.94125	3.88656e-12	8.69991e-10
Cntn1	ENSMUSG00000055022	914.112	0.805476	0.181347	4.44162	8.92848e-06	0.000479039
Ppargc1a	ENSMUSG00000029167	505.85	0.806151	0.162982	4.94627	7.56489e-07	5.85474e-05
Gpnmb	ENSMUSG00000029816	34830.5	0.80701	0.168628	4.78575	1.7035e-06	0.000118028
Hba-a1	ENSMUSG00000069919	37.5937	0.812258	0.239044	3.39794	0.00067896	0.0166591
Efcab6	ENSMUSG00000022441	258.717	0.816813	0.126715	6.44607	1.14784e-10	2.16898e-08
Ttbk1	ENSMUSG00000015599	22.6874	0.819985	0.268168	3.05773	0.00223022	0.0394766
Mgat5	ENSMUSG00000036155	5061.14	0.82242	0.161	5.10819	3.25263e-07	2.76759e-05
Slc7a5	ENSMUSG00000040010	7729.22	0.825832	0.15549	5.31115	1.08933e-07	1.09309e-05
Rab27a	ENSMUSG00000032202	3728.34	0.827458	0.137797	6.00492	1.91428e-09	2.81342e-07
Cdo1	ENSMUSG00000033022	296.923	0.828787	0.193146	4.29099	1.77877e-05	0.000862094
Erbb4	ENSMUSG00000062209	59.9014	0.833281	0.253225	3.29067	0.000999495	0.0223959
Abat	ENSMUSG00000057880	629.335	0.840578	0.186501	4.5071	6.57211e-06	0.000376473
Car8	ENSMUSG00000041261	344.491	0.840889	0.167719	5.01367	5.34027e-07	4.36522e-05
Espnl	ENSMUSG00000049515	36.3001	0.841508	0.252923	3.32713	0.000877461	0.0203621
Atp11a	ENSMUSG00000031441	15525.7	0.845257	0.123462	6.84627	7.58012e-12	1.63853e-09
Mid1	ENSMUSG00000035299	8313.9	0.852048	0.202323	4.21131	2.53889e-05	0.00115802
undefined	ENSMUSG00000074181	71.4005	0.854527	0.236172	3.61824	0.000296613	0.00878964
Sycp2	ENSMUSG00000060445	20.2861	0.858224	0.262465	3.26985	0.00107603	0.0234726
Adgb	ENSMUSG00000050994	727.391	0.860069	0.243345	3.53437	0.000408756	0.0112214
Wdr95	ENSMUSG00000029658	21.8095	0.864155	0.265913	3.24977	0.001155	0.0247864
Btn1a1	ENSMUSG00000000706	150.426	0.866212	0.267056	3.24356	0.00118048	0.0251846
Stac	ENSMUSG00000032502	275.876	0.868337	0.220472	3.93854	8.19801e-05	0.00303514
St6gal1	ENSMUSG00000022885	2790.78	0.874527	0.136235	6.41928	1.36924e-10	2.55416e-08
Prlh	ENSMUSG00000090550	15.1145	0.885236	0.274451	3.22548	0.00125761	0.0262529
Rarb	ENSMUSG00000017491	947.839	0.896875	0.120138	7.46537	8.30668e-14	2.32427e-11
Gsta1	ENSMUSG00000074183	121.992	0.899632	0.226173	3.97763	6.9605e-05	0.00268635
Tenm4	ENSMUSG00000048078	7104.84	0.902278	0.161666	5.58112	2.38972e-08	2.78163e-06
Mgll	ENSMUSG00000033174	17311.3	0.904877	0.115444	7.83826	4.56828e-15	1.54578e-12
Rragd	ENSMUSG00000028278	323.498	0.908287	0.171297	5.3024	1.1429e-07	1.13898e-05
Fut9	ENSMUSG00000055373	60.4922	0.908797	0.257945	3.52322	0.000426332	0.0115569
Fstl4	ENSMUSG00000036264	2624.21	0.912052	0.182405	5.00014	5.72893e-07	4.6053e-05
Atp6v0a1	ENSMUSG00000019302	11159.6	0.913282	0.121994	7.48626	7.08656e-14	2.02175e-11
Slc6a7	ENSMUSG00000052026	314.18	0.914873	0.233154	3.92391	8.71231e-05	0.00315989
Dusp4	ENSMUSG00000031530	5617.47	0.914951	0.169495	5.39809	6.73558e-08	7.23126e-06
Scn8a	ENSMUSG00000023033	1522.46	0.921936	0.151607	6.08108	1.19376e-09	1.88796e-07
Plagl1	ENSMUSG00000019817	9867.42	0.924859	0.13709	6.74637	1.51588e-11	3.02138e-09
Cited1	ENSMUSG00000051159	419.766	0.927052	0.187251	4.95086	7.38873e-07	5.77989e-05
Slc24a5	ENSMUSG00000035183	2922.11	0.933741	0.182474	5.11711	3.10247e-07	2.65941e-05
Agt	ENSMUSG00000031980	148.023	0.936633	0.209534	4.47009	7.81885e-06	0.000429299
Lrrc34	ENSMUSG00000027702	193.265	0.94413	0.156772	6.02232	1.71938e-09	2.55275e-07
Fetub	ENSMUSG00000022871	60.8507	0.944386	0.249674	3.78248	0.000155275	0.0050999
Slc7a8	ENSMUSG00000022180	771.848	0.946472	0.204386	4.63081	3.64246e-06	0.000231431
Kazn	ENSMUSG00000040606	1543.5	0.947298	0.0919522	10.3021	6.89565e-25	7.16655e-22
Pde1c	ENSMUSG00000004347	2721.91	0.94915	0.114921	8.25913	1.46735e-16	6.1e-14
Syt16	ENSMUSG00000044912	49.9877	0.956166	0.223411	4.27985	1.87019e-05	0.000901036
Cdc14a	ENSMUSG00000033502	6352.9	0.959074	0.0996259	9.62676	6.16452e-22	4.07699e-19
E130309F12Rik	ENSMUSG00000063446	100.804	0.959212	0.218774	4.38449	1.16259e-05	0.000599845
Slc9b2	ENSMUSG00000037994	412.3	0.96668	0.128427	7.52709	5.18823e-14	1.50977e-11
Tyr	ENSMUSG00000004651	8064.53	0.972538	0.210782	4.61394	3.95099e-06	0.000246725
Nav2	ENSMUSG00000052512	10352.7	0.979604	0.187986	5.21106	1.87767e-07	1.75129e-05
Gm10639	ENSMUSG00000074179	40.6455	0.98331	0.227609	4.32018	1.55905e-05	0.000776857
Fmn1	ENSMUSG00000044042	7917.82	0.993923	0.1649	6.02743	1.66589e-09	2.49884e-07
Aard	ENSMUSG00000068522	46.3026	0.994547	0.230654	4.31187	1.61883e-05	0.000798439
Kcnj12	ENSMUSG00000042529	113.646	1.00096	0.215812	4.6381	3.51626e-06	0.000225586
Irf4	ENSMUSG00000021356	2733.4	1.0018	0.172441	5.80949	6.26638e-09	8.28871e-07
Ikzf4	ENSMUSG00000002578	1467.82	1.00713	0.104164	9.66876	4.09311e-22	2.97774e-19
Plxnc1	ENSMUSG00000074785	10170.6	1.01499	0.16597	6.11552	9.62427e-10	1.57341e-07
Muc4	ENSMUSG00000079620	41.5423	1.02087	0.263155	3.87934	0.000104741	0.00362853
Gucy2f	ENSMUSG00000042282	3194.25	1.02144	0.221911	4.60295	4.16538e-06	0.000256806
Aph1c	ENSMUSG00000053040	1002.73	1.03999	0.103824	10.0169	1.28521e-23	1.16874e-20
Enpp6	ENSMUSG00000038173	362.719	1.04907	0.188949	5.55211	2.8224e-08	3.23354e-06
D3Bwg0562e	ENSMUSG00000044667	17.1704	1.06148	0.268203	3.95773	7.56652e-05	0.002867
Kit	ENSMUSG00000005672	27772.9	1.06678	0.153352	6.95641	3.4906e-12	7.93566e-10
Dmbt1	ENSMUSG00000047517	30.3645	1.06752	0.266881	3.99999	6.33457e-05	0.00251825
Osbpl6	ENSMUSG00000042359	626.416	1.07808	0.158416	6.80536	1.00796e-11	2.03692e-09
Nkain1	ENSMUSG00000078532	474.345	1.07934	0.169974	6.34999	2.15326e-10	3.96582e-08
Kcnn4	ENSMUSG00000054342	340.734	1.09805	0.193298	5.68058	1.34239e-08	1.64133e-06
Mlph	ENSMUSG00000026303	5289.74	1.10443	0.150751	7.32616	2.36849e-13	6.26574e-11
Bend6	ENSMUSG00000042182	310.319	1.11763	0.236411	4.72751	2.27294e-06	0.00015101
6330403A02Rik	ENSMUSG00000053963	124.076	1.12319	0.204973	5.47966	4.26141e-08	4.69724e-06
Tmem108	ENSMUSG00000042757	244.191	1.12929	0.181188	6.23268	4.58514e-10	7.94212e-08
Pgbd5	ENSMUSG00000050751	51.4555	1.13759	0.221864	5.12743	2.93725e-07	2.54386e-05
Eya1	ENSMUSG00000025932	2880.21	1.1897	0.113332	10.4975	8.87183e-26	1.07571e-22
Atp8b3	ENSMUSG00000003341	42.9122	1.19535	0.227282	5.25931	1.44598e-07	1.39695e-05
Trim63	ENSMUSG00000028834	277.044	1.21241	0.138586	8.74842	2.16354e-18	1.16591e-15
Gpr158	ENSMUSG00000045967	106.662	1.21381	0.192478	6.30622	2.85932e-10	5.20038e-08
Tox2	ENSMUSG00000074607	607.261	1.21654	0.124135	9.80013	1.12444e-22	9.08925e-20
Mitf	ENSMUSG00000035158	14818.3	1.2211	0.128451	9.50631	1.97544e-21	1.24968e-18
Slc45a2	ENSMUSG00000022243	3198.96	1.22538	0.210661	5.81686	5.99651e-09	8.00452e-07
Mlana	ENSMUSG00000024806	3483.96	1.26167	0.208399	6.0541	1.41202e-09	2.18563e-07
Cd84	ENSMUSG00000038147	94.3423	1.28291	0.240753	5.32875	9.88934e-08	1.00622e-05
Bmp15	ENSMUSG00000023279	223.955	1.32807	0.228135	5.82143	5.83451e-09	7.86038e-07
Pmel	ENSMUSG00000025359	50900.4	1.35882	0.197886	6.86671	6.57004e-12	1.44839e-09
Met	ENSMUSG00000009376	3906.99	1.40044	0.179825	7.78778	6.81952e-15	2.20498e-12
Tspan10	ENSMUSG00000039691	1214.35	1.42435	0.208092	6.84481	7.65774e-12	1.63853e-09
Mybpc1	ENSMUSG00000020061	194.668	1.44521	0.154207	9.37187	7.12603e-21	4.14735e-18
1700086L19Rik	ENSMUSG00000071265	36.7674	1.46325	0.240773	6.07727	1.22243e-09	1.91251e-07
Gpr143	ENSMUSG00000025333	350.11	1.47783	0.188923	7.82237	5.18392e-15	1.71423e-12
Prune2	ENSMUSG00000039126	776.079	1.52457	0.155686	9.79264	1.21097e-22	9.27345e-20
Trpm1	ENSMUSG00000030523	1410.09	1.57209	0.188667	8.3326	7.90888e-17	3.38454e-14
Ptgds	ENSMUSG00000015090	5849.89	1.57283	0.19226	8.18071	2.82171e-16	1.14044e-13
undefined	ENSMUSG00000093750	160.485	1.72548	0.199744	8.63843	5.69892e-18	2.9614e-15
Amdhd1	ENSMUSG00000015890	145.214	1.83706	0.16924	10.8548	1.89299e-27	2.50391e-24
Tbx4	ENSMUSG00000000094	324.21	1.88165	0.114206	16.4759	5.46722e-61	3.9774e-57
Arl11	ENSMUSG00000043157	49.9834	1.92924	0.228212	8.45373	2.82149e-17	1.32428e-14
Dbpht2	ENSMUSG00000029878	38.8475	1.94031	0.239539	8.10016	5.48882e-16	2.15844e-13
Col25a1	ENSMUSG00000058897	308.132	2.39407	0.161539	14.8204	1.08087e-49	3.61745e-46
Kcnq4	ENSMUSG00000028631	646.123	2.57022	0.107775	23.8481	1.06033e-125	1.54278e-121
Sgcg	ENSMUSG00000035296	132.372	2.80478	0.216486	12.9559	2.17471e-38	4.52028e-35
Atp6v0d2	ENSMUSG00000028238	155.712	2.90922	0.196423	14.811	1.24311e-49	3.61745e-46
