# Supplementary material for: A direct link between MITF, innate immunity, and hair graying
Source: PLoS Biol. 2018 May 3;16(5):e2003648. doi: 10.1371/journal.pbio.2003648 (PMC5933715; doi:10.1371/journal.pbio.2003648)
Supplement: S3 Data — Sixty-five unique genes from annotation clusters 1 and 2 were combined (spreadsheet “65 genes in cluster 1+2”). These 65 genes were queried at interferome.org for their designation as IFN-regulated genes (“55 IRGs interferome.org”). Fifty-five of the sixty-five genes identified by DAVID exhibit a greater than 2-fold gene expression change in mice or mouse cells in response to IFN-α or IFN-β (spreadsheets “55 IRGs interferome.org data,” “55 IRGs list”). IFN, interferon; McSC, melanocyte stem cell; Mitf, melanogenesis associated transcription factor. (XLSX) [file pbio.2003648.s003.xlsx]

## Sheet: DAVID on 1.5-fold up genes
S3_Data | DAVID Functional Annotation Cluster results using a list of genes that are upregulated (>1.5 fold) in Mitfmi-vga9/+ McSCs (spreadsheets- 'DAVID on 1.5-fold up genes', 'gene list from cluster1', 'gene list from cluster2'). 65 unique genes from annotation cluster 1 and 2 were combined (spreadsheets- '65 genes in cluster 1+2'). These 65 genes were queried at interferome.org for their desig…
Annotation Cluster 1	Enrichment Score: 11.857452626421814
Category	Term	Count	%	PValue	Genes	List Total	Pop Hits	Pop Total	Fold Enrichment	Bonferroni	Benjamini	FDR
GOTERM_BP_DIRECT	GO:0051607~defense response to virus	28	13.0841	7.67e-25	IFIH1, SLFN9, IFITM3, CXCL9, SLFN8, RSAD2, OAS2, CXCL10, ISG15, DDX60, OASL2, OASL1, MX1, MX2, DHX58, ZBP1, IL6, BST2, TRIM34A, IFIT3, DDX58, IFIT2, IFIT1, OAS1B, OAS1C, OAS1A, OAS1F, OAS1G	186	167	18082	16.2995	7.61e-22	7.61e-22	1.21e-21
GOTERM_BP_DIRECT	GO:0009615~response to virus	21	9.81308	3.28e-22	IFIH1, BST2, IFITM3, RSAD2, OAS2, CXCL10, DDX58, IFIT3, IFIT2, IFIT1, OASL2, DDX60, IFI27L2A, OASL1, OAS1B, HSPB1, TGTP2, OAS1A, MX1, MX2, DHX58	186	84	18082	24.3038	3.26e-19	1.63e-19	5.18e-19
GOTERM_BP_DIRECT	GO:0002376~immune system process	28	13.0841	2.52e-15	IFIH1, IFITM3, RSAD2, OAS2, B2M, PGLYRP4, OASL2, TAP1, OASL1, IIGP1, MX1, MX2, DHX58, ZBP1, IRGM1, GBP5, BST2, H2-Q7, LGALS9, PSMB8, IFIT3, DDX58, IFIT2, IFIT1, KRT16, IRF7, OAS1B, H2-T23	186	383	18082	7.10711	2.54e-12	6.34e-13	4.03e-12
GOTERM_BP_DIRECT	GO:0045087~innate immune response	25	11.6822	3.18e-12	IRGM1, IFIH1, BST2, IFITM3, RSAD2, OAS2, B2M, DDX58, IFIT3, IFIT2, IFIT1, PGLYRP4, KRT16, OASL2, IRF7, PTK6, OASL1, OAS1B, IIGP1, OAS1A, MX1, MX2, DEFB1, DHX58, ZBP1	186	400	18082	6.07594	3.16e-09	6.32e-10	5.02e-09
GOTERM_MF_DIRECT	GO:0003725~double-stranded RNA binding	12	5.60748	1.68e-10	DDX58, IFIH1, DDX60, OASL2, OASL1, OAS1B, OAS1C, OAS1A, OAS2, OAS1F, OAS1G, DHX58	185	70	17446	16.1662	5.23e-08	5.23e-08	2.25e-07
GOTERM_MF_DIRECT	GO:0003723~RNA binding	14	6.54206	0.0696575	RPP25, IFIH1, OAS2, DDX58, IFIT3, IFIT2, IFIT1, OASL2, DDX60, OASL1, OAS1B, OAS1F, DHX58, ZBP1	185	780	17446	1.69261	1	0.755355	62.1149
GOTERM_MF_DIRECT	GO:0005524~ATP binding	18	8.41121	0.422869	IFIH1, SLFN9, SLFN8, OAS2, CMPK2, DDX58, ATP2C2, OASL2, PTK6, DDX60, TAP1, OASL1, OAS1B, OAS1C, OAS1A, OAS1F, OAS1G, DHX58	185	1507	17446	1.12638	1	0.995296	99.9382
Annotation Cluster 2	Enrichment Score: 11.266475304955767
Category	Term	Count	%	PValue	Genes	List Total	Pop Hits	Pop Total	Fold Enrichment	Bonferroni	Benjamini	FDR
GOTERM_BP_DIRECT	GO:0035458~cellular response to interferon-beta	16	7.47664	3.92e-20	GBP6, IRGM1, IRGM2, IFI47, TREX1, STAT1, IFIT3, IFIT1, IGTP, IIGP1, TGTP2, IFI203, GBP3, GM4951, GBP2, IFI204	186	41	18082	37.9376	3.9e-17	1.3e-17	6.19e-17
GOTERM_MF_DIRECT	GO:0003924~GTPase activity	16	7.47664	6.12e-09	GBP6, IRGM1, IRGM2, GBP5, IFI47, TUBA8, IGTP, GBP10, IIGP1, TGTP2, MX1, GBP3, GM4951, MX2, GBP2, ARHGDIB	185	209	17446	7.21935	1.91e-06	6.36e-07	8.23e-06
GOTERM_MF_DIRECT	GO:0005525~GTP binding	18	8.41121	6.61e-07	GBP6, IRGM1, IRGM2, GBP5, IFI47, TUBA8, IGTP, RND1, GVIN1, GBP10, IIGP1, TGTP2, MX1, GBP3, GM4951, MX2, GBP2, GM4070	185	383	17446	4.43198	0.000206	5.16e-05	0.000889
Annotation Cluster 3	Enrichment Score: 4.0956529998747015
Category	Term	Count	%	PValue	Genes	List Total	Pop Hits	Pop Total	Fold Enrichment	Bonferroni	Benjamini	FDR
GOTERM_BP_DIRECT	GO:0002474~antigen processing and presentation of peptide antigen via MHC class I	7	3.27103	1.6e-06	H2-M3, H2-T22, H2-T23, H2-T24, H2-Q6, H2-Q7, B2M	186	36	18082	18.9029	0.00158361	0.000176	0.0025194
GOTERM_MF_DIRECT	GO:0042605~peptide antigen binding	7	3.27103	7.34e-06	H2-M3, TAP1, H2-T22, H2-T23, H2-T24, H2-Q6, H2-Q7	185	45	17446	14.6693	0.00228802	0.000458	0.00986906
GOTERM_MF_DIRECT	GO:0005102~receptor binding	14	6.54206	0.000442	IL6, WNT3, RND1, H2-M3, PTK6, NSG1, H2-T22, H2-T23, WNT11, NOS2, H2-T24, H2-Q6, H2-Q7, LGALS9	185	412	17446	3.20446	0.128936	0.0227439	0.592995
GOTERM_MF_DIRECT	GO:0030881~beta-2-microglobulin binding	3	1.40187	0.00799451	H2-T23, H2-Q6, H2-Q7	185	13	17446	21.7622	0.918268	0.221535	10.2284
Annotation Cluster 4	Enrichment Score: 1.5515016313109247
Category	Term	Count	%	PValue	Genes	List Total	Pop Hits	Pop Total	Fold Enrichment	Bonferroni	Benjamini	FDR
GOTERM_MF_DIRECT	GO:0016817~hydrolase activity, acting on acid anhydrides	3	1.40187	0.00571577	DDX58, IFIH1, DHX58	185	11	17446	25.7189	0.832778	0.180216	7.41629
GOTERM_MF_DIRECT	GO:0003727~single-stranded RNA binding	4	1.86916	0.00979883	DDX58, IFIH1, DDX60, DHX58	185	42	17446	8.98121	0.953686	0.243688	12.3987
GOTERM_MF_DIRECT	GO:0004386~helicase activity	3	1.40187	0.395591	DDX58, IFIH1, DHX58	185	129	17446	2.19309	1	0.994681	99.8851
Annotation Cluster 5	Enrichment Score: 0.9362614680601361
Category	Term	Count	%	PValue	Genes	List Total	Pop Hits	Pop Total	Fold Enrichment	Bonferroni	Benjamini	FDR
GOTERM_MF_DIRECT	GO:0004252~serine-type endopeptidase activity	6	2.80374	0.0740776	KLK7, TMPRSS2, MST1, PCSK6, PLAU, TMPRSS4	185	212	17446	2.66894	1	0.756474	64.4643
GOTERM_MF_DIRECT	GO:0008236~serine-type peptidase activity	5	2.33645	0.0941859	KLK7, TMPRSS2, RELN, PLAU, TMPRSS4	185	163	17446	2.89272	1	0.81997	73.5467
GOTERM_BP_DIRECT	GO:0006508~proteolysis	10	4.6729	0.143591	KLK7, TMPRSS2, USP18, ECE1, MST1, ACE2, RELN, PLAU, PSMB8, TMPRSS4	186	582	18082	1.67036	1	0.945207	91.3437
GOTERM_MF_DIRECT	GO:0008233~peptidase activity	9	4.20561	0.179537	KLK7, TMPRSS2, USP18, ECE1, ACE2, RELN, PLAU, PSMB8, TMPRSS4	185	516	17446	1.64481	1	0.939577	93.0063
Annotation Cluster 6	Enrichment Score: 0.6782876716527423
Category	Term	Count	%	PValue	Genes	List Total	Pop Hits	Pop Total	Fold Enrichment	Bonferroni	Benjamini	FDR
GOTERM_BP_DIRECT	GO:0042127~regulation of cell proliferation	6	2.80374	0.0841244	IL6, PTK6, CXCL9, NOS2, PLAU, CXCL10	186	227	18082	2.56956	1	0.880959	75.0214
GOTERM_BP_DIRECT	GO:0006954~inflammatory response	6	2.80374	0.278911	IL6, GBP5, KRT16, CXCL9, NOS2, CXCL10	186	344	18082	1.69561	1	0.994685	99.4268
GOTERM_MF_DIRECT	GO:0005125~cytokine activity	4	1.86916	0.393323	IL6, IL7, CXCL9, CXCL10	185	214	17446	1.76267	1	0.995377	99.8791
Annotation Cluster 7	Enrichment Score: 0.30221999709802955
Category	Term	Count	%	PValue	Genes	List Total	Pop Hits	Pop Total	Fold Enrichment	Bonferroni	Benjamini	FDR
GOTERM_BP_DIRECT	GO:0045907~positive regulation of vasoconstriction	3	1.40187	0.077431	AVP, CASR, AVPR1A	186	45	18082	6.481	1	0.871525	71.9788
GOTERM_MF_DIRECT	GO:0004871~signal transducer activity	6	2.80374	0.818033	AVP, CASR, LPAR5, BST2, AVPR1A, STAT1	185	648	17446	0.873173	1	0.999988	100
GOTERM_BP_DIRECT	GO:0007165~signal transduction	8	3.73832	0.975965	CD83, AVP, CASR, WNT3, LPAR5, AVPR1A, WNT11, STAT1	186	1255	18082	0.619698	1	1	100
GOTERM_MF_DIRECT	GO:0004930~G-protein coupled receptor activity	3	1.40187	1	CASR, LPAR5, AVPR1A	185	1749	17446	0.161754	1	1	100
Annotation Cluster 8	Enrichment Score: 0.10053480438321408
Category	Term	Count	%	PValue	Genes	List Total	Pop Hits	Pop Total	Fold Enrichment	Bonferroni	Benjamini	FDR
GOTERM_MF_DIRECT	GO:0000978~RNA polymerase II core promoter proximal region sequence-specific DNA binding	5	2.33645	0.525035	BATF2, NKX6-2, STAT1, IFI203, IFI204	185	359	17446	1.31341	1	0.998689	99.9955
GOTERM_MF_DIRECT	GO:0043565~sequence-specific DNA binding	4	1.86916	0.965266	BATF2, NKX6-2, SOX7, STAT1	185	633	17446	0.59591	1	1	100
GOTERM_MF_DIRECT	GO:0003700~transcription factor activity, sequence-specific DNA binding	5	2.33645	0.98528	BATF2, IRF7, NKX6-2, SOX7, STAT1	185	883	17446	0.53399	1	1	100
Annotation Cluster 9	Enrichment Score: 0.0040269794954667214
Category	Term	Count	%	PValue	Genes	List Total	Pop Hits	Pop Total	Fold Enrichment	Bonferroni	Benjamini	FDR
GOTERM_MF_DIRECT	GO:0003677~DNA binding	13	6.07477	0.978756	DDX58, TRIM30A, IFIH1, HIST1H2BC, BATF2, SP100, HIST1H1C, IRF7, OASL1, SOX7, STAT1, DHX58, ZBP1	185	1847	17446	0.663744	1	1	100
GOTERM_MF_DIRECT	GO:0003700~transcription factor activity, sequence-specific DNA binding	5	2.33645	0.98528	BATF2, IRF7, NKX6-2, SOX7, STAT1	185	883	17446	0.53399	1	1	100
GOTERM_BP_DIRECT	GO:0006351~transcription, DNA-templated	9	4.20561	0.999245	TRIM30A, BATF2, SP100, IRF7, ZFP296, CIDEA, SOX7, PHF11D, STAT1	186	1885	18082	0.464157	1	1	100
GOTERM_BP_DIRECT	GO:0006355~regulation of transcription, DNA-templated	9	4.20561	0.999968	TRIM30A, BATF2, SP100, IRF7, ZFP296, CIDEA, SOX7, PHF11D, STAT1	186	2279	18082	0.383912	1	1	100

## Sheet: gene list from cluster1
ID	Gene Name
Oas1a	2'-5' oligoadenylate synthetase 1A(Oas1a)
Oas1b	2'-5' oligoadenylate synthetase 1B(Oas1b)
Oas1c	2'-5' oligoadenylate synthetase 1C(Oas1c)
Oas1f	2'-5' oligoadenylate synthetase 1F(Oas1f)
Oas1g	2'-5' oligoadenylate synthetase 1G(Oas1g)
Oas2	2'-5' oligoadenylate synthetase 2(Oas2)
Oasl1	2'-5' oligoadenylate synthetase-like 1(Oasl1)
Oasl2	2'-5' oligoadenylate synthetase-like 2(Oasl2)
Atp2c2	ATPase, Ca++ transporting, type 2C, member 2(Atp2c2)
Ddx58	DEAD (Asp-Glu-Ala-Asp) box polypeptide 58(Ddx58)
Ddx60	DEAD (Asp-Glu-Ala-Asp) box polypeptide 60(Ddx60)
Dhx58	DEXH (Asp-Glu-X-His) box polypeptide 58(Dhx58)
Isg15	ISG15 ubiquitin-like modifier(Isg15)
Mx1	MX dynamin-like GTPase 1(Mx1)
Mx2	MX dynamin-like GTPase 2(Mx2)
Ptk6	PTK6 protein tyrosine kinase 6(Ptk6)
Tgtp2	T cell specific GTPase 2(Tgtp2)
Zbp1	Z-DNA binding protein 1(Zbp1)
B2m	beta-2 microglobulin(B2m)
Bst2	bone marrow stromal cell antigen 2(Bst2)
Cxcl10	chemokine (C-X-C motif) ligand 10(Cxcl10)
Cxcl9	chemokine (C-X-C motif) ligand 9(Cxcl9)
Cmpk2	cytidine monophosphate (UMP-CMP) kinase 2, mitochondrial(Cmpk2)
Defb1	defensin beta 1(Defb1)
Gbp5	guanylate binding protein 5(Gbp5)
Hspb1	heat shock protein 1(Hspb1)
H2-Q7	histocompatibility 2, Q region locus 7(H2-Q7)
H2-T23	histocompatibility 2, T region locus 23(H2-T23)
Irgm1	immunity-related GTPase family M member 1(Irgm1)
Ifitm3	interferon induced transmembrane protein 3(Ifitm3)
Ifih1	interferon induced with helicase C domain 1(Ifih1)
Iigp1	interferon inducible GTPase 1(Iigp1)
Irf7	interferon regulatory factor 7(Irf7)
Ifi27l2a	interferon, alpha-inducible protein 27 like 2A(Ifi27l2a)
Ifit1	interferon-induced protein with tetratricopeptide repeats 1(Ifit1)
Ifit2	interferon-induced protein with tetratricopeptide repeats 2(Ifit2)
Ifit3	interferon-induced protein with tetratricopeptide repeats 3(Ifit3)
Il6	interleukin 6(Il6)
Krt16	keratin 16(Krt16)
Lgals9	lectin, galactose binding, soluble 9(Lgals9)
Pglyrp4	peptidoglycan recognition protein 4(Pglyrp4)
Psmb8	proteasome (prosome, macropain) subunit, beta type 8 (large multifunctional peptidase 7)(Psmb8)
Rsad2	radical S-adenosyl methionine domain containing 2(Rsad2)
Rpp25	ribonuclease P/MRP 25 subunit(Rpp25)
Slfn8	schlafen 8(Slfn8)
Slfn9	schlafen 9(Slfn9)
Tap1	transporter 1, ATP-binding cassette, sub-family B (MDR/TAP)(Tap1)
Trim34a	tripartite motif-containing 34A(Trim34a)

## Sheet: gene list from cluster2
ID	Gene Name
Gvin1	GTPase, very large interferon inducible 1(Gvin1)
Mx1	MX dynamin-like GTPase 1(Mx1)
Mx2	MX dynamin-like GTPase 2(Mx2)
Rnd1	Rho family GTPase 1(Rnd1)
Arhgdib	Rho, GDP dissociation inhibitor (GDI) beta(Arhgdib)
Tgtp2	T cell specific GTPase 2(Tgtp2)
Gbp2	guanylate binding protein 2(Gbp2)
Gbp3	guanylate binding protein 3(Gbp3)
Gbp5	guanylate binding protein 5(Gbp5)
Gbp6	guanylate binding protein 6(Gbp6)
Gbp10	guanylate-binding protein 10(Gbp10)
Irgm1	immunity-related GTPase family M member 1(Irgm1)
Irgm2	immunity-related GTPase family M member 2(Irgm2)
Ifi203	interferon activated gene 203(Ifi203)
Ifi204	interferon activated gene 204(Ifi204)
Igtp	interferon gamma induced GTPase(Igtp)
Ifi47	interferon gamma inducible protein 47(Ifi47)
Iigp1	interferon inducible GTPase 1(Iigp1)
Ifit1	interferon-induced protein with tetratricopeptide repeats 1(Ifit1)
Ifit3	interferon-induced protein with tetratricopeptide repeats 3(Ifit3)
Gm4070	predicted gene 4070(Gm4070)
Gm4951	predicted gene 4951(Gm4951)
Stat1	signal transducer and activator of transcription 1(Stat1)
Trex1	three prime repair exonuclease 1(Trex1)
Tuba8	tubulin, alpha 8(Tuba8)

## Sheet: 65 genes in cluster 1+2
gene_name	ensembl_id
Arhgdib	ENSMUSG00000030220
Atp2c2	ENSMUSG00000034112
B2m	ENSMUSG00000060802
Bst2	ENSMUSG00000046718
Cmpk2	ENSMUSG00000020638
Cxcl10	ENSMUSG00000034855
Cxcl9	ENSMUSG00000029417
Ddx58	ENSMUSG00000040296
Ddx60	ENSMUSG00000037921
Defb1	ENSMUSG00000044748
Dhx58	ENSMUSG00000017830
Gbp10	ENSMUSG00000054588
Gbp2	ENSMUSG00000028270
Gbp3	ENSMUSG00000028268
Gbp5	ENSMUSG00000040264
Gbp6	ENSMUSG00000079362
Gm4070	ENSMUSG00000078606
Gm4951	ENSMUSG00000073555
Gvin1	ENSMUSG00000045868
H2-Q7	ENSMUSG00000060550
H2-T23	ENSMUSG00000067212
Hspb1	ENSMUSG00000004951
Ifi203	ENSMUSG00000039997
Ifi204	ENSMUSG00000073489
Ifi27l2a	ENSMUSG00000079017
Ifi47	ENSMUSG00000078920
Ifih1	ENSMUSG00000026896
Ifit1	ENSMUSG00000034459
Ifit2	ENSMUSG00000045932
Ifit3	ENSMUSG00000074896
Ifitm3	ENSMUSG00000025492
Igtp	ENSMUSG00000078853
Iigp1	ENSMUSG00000054072
Il6	ENSMUSG00000025746
Irf7	ENSMUSG00000025498
Irgm1	ENSMUSG00000046879
Irgm2	ENSMUSG00000069874
Isg15	ENSMUSG00000035692
Krt16	ENSMUSG00000053797
Lgals9	ENSMUSG00000001123
Mx1	ENSMUSG00000000386
Mx2	ENSMUSG00000023341
Oas1a	ENSMUSG00000052776
Oas1b	ENSMUSG00000029605
Oas1c	ENSMUSG00000001166
Oas1f	ENSMUSG00000053765
Oas1g	ENSMUSG00000066861
Oas2	ENSMUSG00000032690
Oasl1	ENSMUSG00000041827
Oasl2	ENSMUSG00000029561
Pglyrp4	ENSMUSG00000042250
Psmb8	ENSMUSG00000024338
Ptk6	ENSMUSG00000038751
Rnd1	ENSMUSG00000054855
Rpp25	ENSMUSG00000062309
Rsad2	ENSMUSG00000020641
Slfn8	ENSMUSG00000035208
Slfn9	ENSMUSG00000069793
Stat1	ENSMUSG00000026104
Tap1	ENSMUSG00000037321
Tgtp2	ENSMUSG00000078921
Trex1	ENSMUSG00000049734
Trim34a	ENSMUSG00000056144
Tuba8	ENSMUSG00000030137
Zbp1	ENSMUSG00000027514

## Sheet: 55 IRGs interferome.org data
www.interferome.org
Search Conditions
Interferome Type	I
Interferome SubType	Any
Treatment Concentration	Any
Treatment Time	Any
Vivo/Vitro	Any
Species	Mus musculus
System	Any
Organ	Any
Cell	Any
Cell Line	Any
Normal/Abnormal	Any
Fold Change Up	2
Fold Change Down	2
Gene Symbol List	B2m;Bst2;Cmpk2;Cxcl10;Cxcl9;Ddx58;Ddx60;Dhx58;Gbp10;Gbp2;Gbp3;Gbp5;Gbp6;Gm4951;Gvin1;H2-Q7;H2-T23;Ifi203;Ifi204;Ifi27l2a;Ifi47;Ifih1;Ifit1;Ifit2;Ifit3;Ifitm3;Igtp;Iigp1;Il6;Irf7;Irgm1;Irgm2;Isg15;Lgals9;Mx1;Mx2;Oas1a;Oas1b;Oas1c;Oas1f;Oas1g;Oas2;Oasl1;Oasl2;Psmb8;Rnd1;Rsad2;Slfn8;Slfn9;Stat1;Tap1;Tgtp2;Trim34a;Tuba8;Zbp1
Found a total of 378 Data
Dataset ID	Fold Change	Inteferome Type	Treatment Time	Gene Name	Description	GenBank Accession	Ensembl ID	Probe ID
71	3.55243	I	24	B2m	beta-2 microglobulin [Source:MGI Symbol;Acc:MGI:88127]	AAA39537	ENSMUSG00000060802	A_51_P129012
18	2.62612	I	1	B2m	beta-2 microglobulin [Source:MGI Symbol;Acc:MGI:88127]	AAA39537	ENSMUSG00000060802	1449289_a_at
62	2.45862	I	3	B2m	beta-2 microglobulin [Source:MGI Symbol;Acc:MGI:88127]	AAA39537	ENSMUSG00000060802	1449289_a_at
18	3.0662	I	1	B2m	beta-2 microglobulin [Source:MGI Symbol;Acc:MGI:88127]	AAA39537	ENSMUSG00000060802	1452428_a_at
62	2.25279	I	3	B2m	beta-2 microglobulin [Source:MGI Symbol;Acc:MGI:88127]	AAA39537	ENSMUSG00000060802	1452428_a_at
72	6.19138	I	3	B2m	beta-2 microglobulin [Source:MGI Symbol;Acc:MGI:88127]	AAA39537	ENSMUSG00000060802	A_52_P105594
71	4.2798	I	24	B2m	beta-2 microglobulin [Source:MGI Symbol;Acc:MGI:88127]	AAA39537	ENSMUSG00000060802	A_51_P129006
71	7.59306	I	24	Bst2	bone marrow stromal cell antigen 2 [Source:MGI Symbol;Acc:MGI:1916800]	AAH87949	ENSMUSG00000046718	A_51_P169693
72	10.0342	I	3	Bst2	bone marrow stromal cell antigen 2 [Source:MGI Symbol;Acc:MGI:1916800]	AAH87949	ENSMUSG00000046718	A_51_P169693
18	2.00959	I	1	Bst2	bone marrow stromal cell antigen 2 [Source:MGI Symbol;Acc:MGI:1916800]	AAH87949	ENSMUSG00000046718	1424921_at
62	10.1206	I	3	Bst2	bone marrow stromal cell antigen 2 [Source:MGI Symbol;Acc:MGI:1916800]	AAH87949	ENSMUSG00000046718	1424921_at
65	5.21889	I	3	Bst2	bone marrow stromal cell antigen 2 [Source:MGI Symbol;Acc:MGI:1916800]	AAH87949	ENSMUSG00000046718	1424921_at
71	3.81738	I	24	Cmpk2	cytidine monophosphate (UMP-CMP) kinase 2, mitochondrial [Source:MGI Symbol;Acc:MGI:99830]	AAA58770	ENSMUSG00000020638	A_52_P186937
72	290.425	I	3	Cmpk2	cytidine monophosphate (UMP-CMP) kinase 2, mitochondrial [Source:MGI Symbol;Acc:MGI:99830]	AAA58770	ENSMUSG00000020638	A_52_P186937
72	161.869	I	3	Cmpk2	cytidine monophosphate (UMP-CMP) kinase 2, mitochondrial [Source:MGI Symbol;Acc:MGI:99830]	AAA58770	ENSMUSG00000020638	A_51_P400190
62	28.9438	I	3	Cmpk2	cytidine monophosphate (UMP-CMP) kinase 2, mitochondrial [Source:MGI Symbol;Acc:MGI:99830]	AAA58770	ENSMUSG00000020638	1450484_a_at
65	26.9012	I	3	Cmpk2	cytidine monophosphate (UMP-CMP) kinase 2, mitochondrial [Source:MGI Symbol;Acc:MGI:99830]	AAA58770	ENSMUSG00000020638	1450484_a_at
62	5.71377	I	3	Cmpk2	cytidine monophosphate (UMP-CMP) kinase 2, mitochondrial [Source:MGI Symbol;Acc:MGI:99830]	AAA58770	ENSMUSG00000020638	1422095_a_at
65	14.4109	I	3	Cmpk2	cytidine monophosphate (UMP-CMP) kinase 2, mitochondrial [Source:MGI Symbol;Acc:MGI:99830]	AAA58770	ENSMUSG00000020638	1422095_a_at
70	-2.54659	I	12	Cxcl10	chemokine (C-X-C motif) ligand 10 [Source:MGI Symbol;Acc:MGI:1352450]		ENSMUSG00000034855	A_51_P432641
71	10.6416	I	24	Cxcl10	chemokine (C-X-C motif) ligand 10 [Source:MGI Symbol;Acc:MGI:1352450]		ENSMUSG00000034855	A_51_P432641
72	1931.84	I	3	Cxcl10	chemokine (C-X-C motif) ligand 10 [Source:MGI Symbol;Acc:MGI:1352450]		ENSMUSG00000034855	A_51_P432641
73	2.14948	I	3	Cxcl10	chemokine (C-X-C motif) ligand 10 [Source:MGI Symbol;Acc:MGI:1352450]		ENSMUSG00000034855	A_51_P432641
11	202.928	I	5	Cxcl10	chemokine (C-X-C motif) ligand 10 [Source:MGI Symbol;Acc:MGI:1352450]		ENSMUSG00000034855	93858_at
18	33.6518	I	1	Cxcl10	chemokine (C-X-C motif) ligand 10 [Source:MGI Symbol;Acc:MGI:1352450]		ENSMUSG00000034855	1418930_at
19	13.256	I	0.5	Cxcl10	chemokine (C-X-C motif) ligand 10 [Source:MGI Symbol;Acc:MGI:1352450]		ENSMUSG00000034855	1418930_at
36	22.8616	I	1	Cxcl10	chemokine (C-X-C motif) ligand 10 [Source:MGI Symbol;Acc:MGI:1352450]		ENSMUSG00000034855	1418930_at
62	94.6705	I	3	Cxcl10	chemokine (C-X-C motif) ligand 10 [Source:MGI Symbol;Acc:MGI:1352450]		ENSMUSG00000034855	1418930_at
65	173.474	I	3	Cxcl10	chemokine (C-X-C motif) ligand 10 [Source:MGI Symbol;Acc:MGI:1352450]		ENSMUSG00000034855	1418930_at
72	54.4833	I	3	Cxcl9	chemokine (C-X-C motif) ligand 9 [Source:MGI Symbol;Acc:MGI:1352449]	AAH03343	ENSMUSG00000029417	A_51_P461665
62	2.20412	I	3	Cxcl9	chemokine (C-X-C motif) ligand 9 [Source:MGI Symbol;Acc:MGI:1352449]	AAH03343	ENSMUSG00000029417	1418652_at
65	2.82192	I	3	Cxcl9	chemokine (C-X-C motif) ligand 9 [Source:MGI Symbol;Acc:MGI:1352449]	AAH03343	ENSMUSG00000029417	1418652_at
72	9.69765	I	3	Ddx58	DEAD (Asp-Glu-Ala-Asp) box polypeptide 58 [Source:MGI Symbol;Acc:MGI:2442858]		ENSMUSG00000040296	A_52_P385536
72	10.5786	I	3	Ddx58	DEAD (Asp-Glu-Ala-Asp) box polypeptide 58 [Source:MGI Symbol;Acc:MGI:2442858]		ENSMUSG00000040296	A_51_P393748
72	10.1487	I	3	Ddx58	DEAD (Asp-Glu-Ala-Asp) box polypeptide 58 [Source:MGI Symbol;Acc:MGI:2442858]		ENSMUSG00000040296	A_52_P479001
72	11.5515	I	3	Ddx58	DEAD (Asp-Glu-Ala-Asp) box polypeptide 58 [Source:MGI Symbol;Acc:MGI:2442858]		ENSMUSG00000040296	A_52_P523946
18	4.19473	I	1	Ddx58	DEAD (Asp-Glu-Ala-Asp) box polypeptide 58 [Source:MGI Symbol;Acc:MGI:2442858]		ENSMUSG00000040296	1456890_at
62	17.851	I	3	Ddx58	DEAD (Asp-Glu-Ala-Asp) box polypeptide 58 [Source:MGI Symbol;Acc:MGI:2442858]		ENSMUSG00000040296	1456890_at
65	10.0764	I	3	Ddx58	DEAD (Asp-Glu-Ala-Asp) box polypeptide 58 [Source:MGI Symbol;Acc:MGI:2442858]		ENSMUSG00000040296	1456890_at
18	9.58612	I	1	Ddx58	DEAD (Asp-Glu-Ala-Asp) box polypeptide 58 [Source:MGI Symbol;Acc:MGI:2442858]		ENSMUSG00000040296	1436562_at
36	2.38808	I	1	Ddx58	DEAD (Asp-Glu-Ala-Asp) box polypeptide 58 [Source:MGI Symbol;Acc:MGI:2442858]		ENSMUSG00000040296	1436562_at
62	14.0523	I	3	Ddx58	DEAD (Asp-Glu-Ala-Asp) box polypeptide 58 [Source:MGI Symbol;Acc:MGI:2442858]		ENSMUSG00000040296	1436562_at
65	11.5168	I	3	Ddx58	DEAD (Asp-Glu-Ala-Asp) box polypeptide 58 [Source:MGI Symbol;Acc:MGI:2442858]		ENSMUSG00000040296	1436562_at
18	5.23603	I	1	Ddx58	DEAD (Asp-Glu-Ala-Asp) box polypeptide 58 [Source:MGI Symbol;Acc:MGI:2442858]		ENSMUSG00000040296	1446457_at
19	5.82163	I	0.5	Ddx58	DEAD (Asp-Glu-Ala-Asp) box polypeptide 58 [Source:MGI Symbol;Acc:MGI:2442858]		ENSMUSG00000040296	1446457_at
36	2.95511	I	1	Ddx58	DEAD (Asp-Glu-Ala-Asp) box polypeptide 58 [Source:MGI Symbol;Acc:MGI:2442858]		ENSMUSG00000040296	1446457_at
62	9.73678	I	3	Ddx58	DEAD (Asp-Glu-Ala-Asp) box polypeptide 58 [Source:MGI Symbol;Acc:MGI:2442858]		ENSMUSG00000040296	1446457_at
65	2.79271	I	3	Ddx58	DEAD (Asp-Glu-Ala-Asp) box polypeptide 58 [Source:MGI Symbol;Acc:MGI:2442858]		ENSMUSG00000040296	1446457_at
55	2.70307	I	24	Ddx60	DEAD (Asp-Glu-Ala-Asp) box polypeptide 60 [Source:MGI Symbol;Acc:MGI:2384570]	BAC29452	ENSMUSG00000037921	A_51_P197910
72	32.652	I	3	Ddx60	DEAD (Asp-Glu-Ala-Asp) box polypeptide 60 [Source:MGI Symbol;Acc:MGI:2384570]	BAC29452	ENSMUSG00000037921	A_51_P197910
55	3.08857	I	24	Ddx60	DEAD (Asp-Glu-Ala-Asp) box polypeptide 60 [Source:MGI Symbol;Acc:MGI:2384570]	BAC29452	ENSMUSG00000037921	A_51_P234274
72	34.4581	I	3	Ddx60	DEAD (Asp-Glu-Ala-Asp) box polypeptide 60 [Source:MGI Symbol;Acc:MGI:2384570]	BAC29452	ENSMUSG00000037921	A_51_P234274
62	27.5757	I	3	Ddx60	DEAD (Asp-Glu-Ala-Asp) box polypeptide 60 [Source:MGI Symbol;Acc:MGI:2384570]	BAC29452	ENSMUSG00000037921	1451777_at
65	17.679	I	3	Ddx60	DEAD (Asp-Glu-Ala-Asp) box polypeptide 60 [Source:MGI Symbol;Acc:MGI:2384570]	BAC29452	ENSMUSG00000037921	1451777_at
62	5.67661	I	3	Ddx60	DEAD (Asp-Glu-Ala-Asp) box polypeptide 60 [Source:MGI Symbol;Acc:MGI:2384570]	BAC29452	ENSMUSG00000037921	1439114_at
65	3.04455	I	3	Ddx60	DEAD (Asp-Glu-Ala-Asp) box polypeptide 60 [Source:MGI Symbol;Acc:MGI:2384570]	BAC29452	ENSMUSG00000037921	1439114_at
55	2.37787	I	24	Dhx58	DEXH (Asp-Glu-X-His) box polypeptide 58 [Source:MGI Symbol;Acc:MGI:1931560]	AAH29209	ENSMUSG00000017830	A_52_P223809
71	5.80033	I	24	Dhx58	DEXH (Asp-Glu-X-His) box polypeptide 58 [Source:MGI Symbol;Acc:MGI:1931560]	AAH29209	ENSMUSG00000017830	A_52_P223809
72	16.4618	I	3	Dhx58	DEXH (Asp-Glu-X-His) box polypeptide 58 [Source:MGI Symbol;Acc:MGI:1931560]	AAH29209	ENSMUSG00000017830	A_52_P223809
72	2.19561	I	3	Dhx58	DEXH (Asp-Glu-X-His) box polypeptide 58 [Source:MGI Symbol;Acc:MGI:1931560]	AAH29209	ENSMUSG00000017830	A_51_P363218
18	3.88097	I	1	Dhx58	DEXH (Asp-Glu-X-His) box polypeptide 58 [Source:MGI Symbol;Acc:MGI:1931560]	AAH29209	ENSMUSG00000017830	1451426_at
62	12.5406	I	3	Dhx58	DEXH (Asp-Glu-X-His) box polypeptide 58 [Source:MGI Symbol;Acc:MGI:1931560]	AAH29209	ENSMUSG00000017830	1451426_at
65	12.7463	I	3	Dhx58	DEXH (Asp-Glu-X-His) box polypeptide 58 [Source:MGI Symbol;Acc:MGI:1931560]	AAH29209	ENSMUSG00000017830	1451426_at
62	2.11932	I	3	Dhx58	DEXH (Asp-Glu-X-His) box polypeptide 58 [Source:MGI Symbol;Acc:MGI:1931560]	AAH29209	ENSMUSG00000017830	1420768_a_at
65	6.21159	I	3	Dhx58	DEXH (Asp-Glu-X-His) box polypeptide 58 [Source:MGI Symbol;Acc:MGI:1931560]	AAH29209	ENSMUSG00000017830	1420768_a_at
71	18.951	I	24	Gbp10	guanylate-binding protein 10 [Source:MGI Symbol;Acc:MGI:4359647]	ABJ51942	ENSMUSG00000054588	A_52_P189772
72	49.4468	I	3	Gbp10	guanylate-binding protein 10 [Source:MGI Symbol;Acc:MGI:4359647]	ABJ51942	ENSMUSG00000054588	A_52_P189772
71	4.07307	I	24	Gbp2	guanylate binding protein 2 [Source:MGI Symbol;Acc:MGI:102772]		ENSMUSG00000028270	A_51_P203955
72	21.9595	I	3	Gbp2	guanylate binding protein 2 [Source:MGI Symbol;Acc:MGI:102772]		ENSMUSG00000028270	A_51_P203955
11	408.952	I	5	Gbp2	guanylate binding protein 2 [Source:MGI Symbol;Acc:MGI:102772]		ENSMUSG00000028270	104597_at
18	15.9936	I	1	Gbp2	guanylate binding protein 2 [Source:MGI Symbol;Acc:MGI:102772]		ENSMUSG00000028270	1418240_at
62	33.6553	I	3	Gbp2	guanylate binding protein 2 [Source:MGI Symbol;Acc:MGI:102772]		ENSMUSG00000028270	1418240_at
65	21.9272	I	3	Gbp2	guanylate binding protein 2 [Source:MGI Symbol;Acc:MGI:102772]		ENSMUSG00000028270	1418240_at
18	16.0423	I	1	Gbp2	guanylate binding protein 2 [Source:MGI Symbol;Acc:MGI:102772]		ENSMUSG00000028270	1435906_x_at
62	34.6412	I	3	Gbp2	guanylate binding protein 2 [Source:MGI Symbol;Acc:MGI:102772]		ENSMUSG00000028270	1435906_x_at
65	22.326	I	3	Gbp2	guanylate binding protein 2 [Source:MGI Symbol;Acc:MGI:102772]		ENSMUSG00000028270	1435906_x_at
71	9.28037	I	24	Gbp3	guanylate binding protein 3 [Source:MGI Symbol;Acc:MGI:1926263]		ENSMUSG00000028268	A_51_P165244
72	6.61873	I	3	Gbp3	guanylate binding protein 3 [Source:MGI Symbol;Acc:MGI:1926263]		ENSMUSG00000028268	A_51_P165244
11	77.6388	I	5	Gbp3	guanylate binding protein 3 [Source:MGI Symbol;Acc:MGI:1926263]		ENSMUSG00000028268	103202_at
18	13.1166	I	1	Gbp3	guanylate binding protein 3 [Source:MGI Symbol;Acc:MGI:1926263]		ENSMUSG00000028268	1418392_a_at
19	3.4509	I	0.5	Gbp3	guanylate binding protein 3 [Source:MGI Symbol;Acc:MGI:1926263]		ENSMUSG00000028268	1418392_a_at
36	3.25743	I	1	Gbp3	guanylate binding protein 3 [Source:MGI Symbol;Acc:MGI:1926263]		ENSMUSG00000028268	1418392_a_at
62	52.8442	I	3	Gbp3	guanylate binding protein 3 [Source:MGI Symbol;Acc:MGI:1926263]		ENSMUSG00000028268	1418392_a_at
65	30.0231	I	3	Gbp3	guanylate binding protein 3 [Source:MGI Symbol;Acc:MGI:1926263]		ENSMUSG00000028268	1418392_a_at
71	3.61127	I	24	Gbp5	guanylate binding protein 5 [Source:MGI Symbol;Acc:MGI:2429943]	AAH58555	ENSMUSG00000040264	A_52_P327664
72	41.1365	I	3	Gbp5	guanylate binding protein 5 [Source:MGI Symbol;Acc:MGI:2429943]	AAH58555	ENSMUSG00000040264	A_52_P327664
72	19.5706	I	3	Gbp6	guanylate binding protein 6 [Source:MGI Symbol;Acc:MGI:2140937]	BAE31053	ENSMUSG00000079362	A_52_P344949
71	18.951	I	24	Gbp6	guanylate binding protein 6 [Source:MGI Symbol;Acc:MGI:2140937]	BAE31053	ENSMUSG00000079362	A_52_P189772
72	49.4468	I	3	Gbp6	guanylate binding protein 6 [Source:MGI Symbol;Acc:MGI:2140937]	BAE31053	ENSMUSG00000079362	A_52_P189772
18	9.49916	I	1	Gbp6	guanylate binding protein 6 [Source:MGI Symbol;Acc:MGI:2140937]	BAE31053	ENSMUSG00000079362	1438676_at
62	62.0159	I	3	Gbp6	guanylate binding protein 6 [Source:MGI Symbol;Acc:MGI:2140937]	BAE31053	ENSMUSG00000079362	1438676_at
65	36.3271	I	3	Gbp6	guanylate binding protein 6 [Source:MGI Symbol;Acc:MGI:2140937]	BAE31053	ENSMUSG00000079362	1438676_at
18	9.96649	I	1	Gbp6	guanylate binding protein 6 [Source:MGI Symbol;Acc:MGI:2140937]	BAE31053	ENSMUSG00000079362	1447927_at
19	2.55501	I	0.5	Gbp6	guanylate binding protein 6 [Source:MGI Symbol;Acc:MGI:2140937]	BAE31053	ENSMUSG00000079362	1447927_at
36	2.45303	I	1	Gbp6	guanylate binding protein 6 [Source:MGI Symbol;Acc:MGI:2140937]	BAE31053	ENSMUSG00000079362	1447927_at
62	52.5909	I	3	Gbp6	guanylate binding protein 6 [Source:MGI Symbol;Acc:MGI:2140937]	BAE31053	ENSMUSG00000079362	1447927_at
65	53.7222	I	3	Gbp6	guanylate binding protein 6 [Source:MGI Symbol;Acc:MGI:2140937]	BAE31053	ENSMUSG00000079362	1447927_at
62	20.051	I	3	Gm4951	predicted gene 4951 [Source:MGI Symbol;Acc:MGI:3644953]	EDL09839	ENSMUSG00000073555	1439831_at
65	21.7125	I	3	Gm4951	predicted gene 4951 [Source:MGI Symbol;Acc:MGI:3644953]	EDL09839	ENSMUSG00000073555	1439831_at
71	2.06628	I	24	Gvin1	GTPase, very large interferon inducible 1 [Source:MGI Symbol;Acc:MGI:1921808]		ENSMUSG00000045868	A_52_P535484
72	4.77203	I	3	Gvin1	GTPase, very large interferon inducible 1 [Source:MGI Symbol;Acc:MGI:1921808]		ENSMUSG00000045868	A_52_P535484
71	7.73924	I	24	Gvin1	GTPase, very large interferon inducible 1 [Source:MGI Symbol;Acc:MGI:1921808]		ENSMUSG00000045868	A_52_P661713
72	8.90295	I	3	Gvin1	GTPase, very large interferon inducible 1 [Source:MGI Symbol;Acc:MGI:1921808]		ENSMUSG00000045868	A_52_P661713
62	15.013	I	3	Gvin1	GTPase, very large interferon inducible 1 [Source:MGI Symbol;Acc:MGI:1921808]		ENSMUSG00000045868	1429184_at
65	9.59151	I	3	Gvin1	GTPase, very large interferon inducible 1 [Source:MGI Symbol;Acc:MGI:1921808]		ENSMUSG00000045868	1429184_at
71	3.88024	I	24	H2-Q7	histocompatibility 2, Q region locus 7 [Source:MGI Symbol;Acc:MGI:95936]		ENSMUSG00000060550	A_51_P262079
11	3.63098	I	5	H2-Q7	histocompatibility 2, Q region locus 7 [Source:MGI Symbol;Acc:MGI:95936]		ENSMUSG00000060550	102161_f_at
11	5.65226	I	5	H2-Q7	histocompatibility 2, Q region locus 7 [Source:MGI Symbol;Acc:MGI:95936]		ENSMUSG00000060550	98438_f_at
18	2.4205	I	1	H2-Q7	histocompatibility 2, Q region locus 7 [Source:MGI Symbol;Acc:MGI:95936]		ENSMUSG00000060550	1418536_at
71	3.86679	I	24	H2-T23	histocompatibility 2, T region locus 23 [Source:MGI Symbol;Acc:MGI:95957]	CAA68665	ENSMUSG00000067212	A_51_P237754
71	3.33579	I	24	Ifi203	interferon activated gene 203 [Source:MGI Symbol;Acc:MGI:96428]	AAH08167	ENSMUSG00000039997	A_51_P237856
72	10.8978	I	3	Ifi203	interferon activated gene 203 [Source:MGI Symbol;Acc:MGI:96428]	AAH08167	ENSMUSG00000039997	A_51_P237856
72	12.3375	I	3	Ifi203	interferon activated gene 203 [Source:MGI Symbol;Acc:MGI:96428]	AAH08167	ENSMUSG00000039997	A_52_P134762
11	259.521	I	5	Ifi203	interferon activated gene 203 [Source:MGI Symbol;Acc:MGI:96428]	AAH08167	ENSMUSG00000039997	93321_at
18	4.83541	I	1	Ifi203	interferon activated gene 203 [Source:MGI Symbol;Acc:MGI:96428]	AAH08167	ENSMUSG00000039997	1451567_a_at
36	2.23431	I	1	Ifi203	interferon activated gene 203 [Source:MGI Symbol;Acc:MGI:96428]	AAH08167	ENSMUSG00000039997	1451567_a_at
62	16.175	I	3	Ifi203	interferon activated gene 203 [Source:MGI Symbol;Acc:MGI:96428]	AAH08167	ENSMUSG00000039997	1451567_a_at
65	19.2719	I	3	Ifi203	interferon activated gene 203 [Source:MGI Symbol;Acc:MGI:96428]	AAH08167	ENSMUSG00000039997	1451567_a_at
18	2.13044	I	1	Ifi203	interferon activated gene 203 [Source:MGI Symbol;Acc:MGI:96428]	AAH08167	ENSMUSG00000039997	1448775_at
62	5.10937	I	3	Ifi203	interferon activated gene 203 [Source:MGI Symbol;Acc:MGI:96428]	AAH08167	ENSMUSG00000039997	1448775_at
65	2.78913	I	3	Ifi203	interferon activated gene 203 [Source:MGI Symbol;Acc:MGI:96428]	AAH08167	ENSMUSG00000039997	1448775_at
71	3.58267	I	24	Ifi204	interferon activated gene 204 [Source:MGI Symbol;Acc:MGI:96429]		ENSMUSG00000073489	A_52_P83479
72	11.0082	I	3	Ifi204	interferon activated gene 204 [Source:MGI Symbol;Acc:MGI:96429]		ENSMUSG00000073489	A_52_P83479
71	9.3597	I	24	Ifi204	interferon activated gene 204 [Source:MGI Symbol;Acc:MGI:96429]		ENSMUSG00000073489	A_51_P408346
72	31.8519	I	3	Ifi204	interferon activated gene 204 [Source:MGI Symbol;Acc:MGI:96429]		ENSMUSG00000073489	A_51_P408346
71	6.21765	I	24	Ifi204	interferon activated gene 204 [Source:MGI Symbol;Acc:MGI:96429]		ENSMUSG00000073489	A_51_P408343
72	20.8172	I	3	Ifi204	interferon activated gene 204 [Source:MGI Symbol;Acc:MGI:96429]		ENSMUSG00000073489	A_51_P408343
11	6.57803	I	5	Ifi204	interferon activated gene 204 [Source:MGI Symbol;Acc:MGI:96429]		ENSMUSG00000073489	98466_r_at
11	13.2134	I	5	Ifi204	interferon activated gene 204 [Source:MGI Symbol;Acc:MGI:96429]		ENSMUSG00000073489	98465_f_at
18	4.65489	I	1	Ifi204	interferon activated gene 204 [Source:MGI Symbol;Acc:MGI:96429]		ENSMUSG00000073489	1419603_at
62	5.03063	I	3	Ifi204	interferon activated gene 204 [Source:MGI Symbol;Acc:MGI:96429]		ENSMUSG00000073489	1419603_at
65	3.99532	I	3	Ifi204	interferon activated gene 204 [Source:MGI Symbol;Acc:MGI:96429]		ENSMUSG00000073489	1419603_at
55	3.05794	I	24	Ifi27l2a	interferon, alpha-inducible protein 27 like 2A [Source:MGI Symbol;Acc:MGI:1924183]	CAE00398	ENSMUSG00000079017	A_52_P90363
70	2.97417	I	12	Ifi27l2a	interferon, alpha-inducible protein 27 like 2A [Source:MGI Symbol;Acc:MGI:1924183]	CAE00398	ENSMUSG00000079017	A_52_P90363
71	6.03271	I	24	Ifi27l2a	interferon, alpha-inducible protein 27 like 2A [Source:MGI Symbol;Acc:MGI:1924183]	CAE00398	ENSMUSG00000079017	A_52_P90363
72	3.31732	I	3	Ifi27l2a	interferon, alpha-inducible protein 27 like 2A [Source:MGI Symbol;Acc:MGI:1924183]	CAE00398	ENSMUSG00000079017	A_52_P90363
55	4.00628	I	24	Ifi27l2a	interferon, alpha-inducible protein 27 like 2A [Source:MGI Symbol;Acc:MGI:1924183]	CAE00398	ENSMUSG00000079017	A_52_P90364
70	3.80368	I	12	Ifi27l2a	interferon, alpha-inducible protein 27 like 2A [Source:MGI Symbol;Acc:MGI:1924183]	CAE00398	ENSMUSG00000079017	A_52_P90364
71	8.89228	I	24	Ifi27l2a	interferon, alpha-inducible protein 27 like 2A [Source:MGI Symbol;Acc:MGI:1924183]	CAE00398	ENSMUSG00000079017	A_52_P90364
72	5.09389	I	3	Ifi27l2a	interferon, alpha-inducible protein 27 like 2A [Source:MGI Symbol;Acc:MGI:1924183]	CAE00398	ENSMUSG00000079017	A_52_P90364
62	4.28578	I	3	Ifi27l2a	interferon, alpha-inducible protein 27 like 2A [Source:MGI Symbol;Acc:MGI:1924183]	CAE00398	ENSMUSG00000079017	1426278_at
71	7.19552	I	24	Ifi47	interferon gamma inducible protein 47 [Source:MGI Symbol;Acc:MGI:99448]	EDL33779	ENSMUSG00000078920	A_51_P129229
72	33.7258	I	3	Ifi47	interferon gamma inducible protein 47 [Source:MGI Symbol;Acc:MGI:99448]	EDL33779	ENSMUSG00000078920	A_51_P129229
11	102.866	I	5	Ifi47	interferon gamma inducible protein 47 [Source:MGI Symbol;Acc:MGI:99448]	EDL33779	ENSMUSG00000078920	104750_at
18	12.3519	I	1	Ifi47	interferon gamma inducible protein 47 [Source:MGI Symbol;Acc:MGI:99448]	EDL33779	ENSMUSG00000078920	1417292_at
19	2.92732	I	0.5	Ifi47	interferon gamma inducible protein 47 [Source:MGI Symbol;Acc:MGI:99448]	EDL33779	ENSMUSG00000078920	1417292_at
36	2.60418	I	1	Ifi47	interferon gamma inducible protein 47 [Source:MGI Symbol;Acc:MGI:99448]	EDL33779	ENSMUSG00000078920	1417292_at
62	29.8061	I	3	Ifi47	interferon gamma inducible protein 47 [Source:MGI Symbol;Acc:MGI:99448]	EDL33779	ENSMUSG00000078920	1417292_at
65	40.575	I	3	Ifi47	interferon gamma inducible protein 47 [Source:MGI Symbol;Acc:MGI:99448]	EDL33779	ENSMUSG00000078920	1417292_at
71	3.80233	I	24	Ifih1	interferon induced with helicase C domain 1 [Source:MGI Symbol;Acc:MGI:1918836]	AAH80200	ENSMUSG00000026896	A_51_P387810
72	32.8116	I	3	Ifih1	interferon induced with helicase C domain 1 [Source:MGI Symbol;Acc:MGI:1918836]	AAH80200	ENSMUSG00000026896	A_51_P387810
72	31.1654	I	3	Ifih1	interferon induced with helicase C domain 1 [Source:MGI Symbol;Acc:MGI:1918836]	AAH80200	ENSMUSG00000026896	A_52_P121468
11	33.0486	I	5	Ifih1	interferon induced with helicase C domain 1 [Source:MGI Symbol;Acc:MGI:1918836]	AAH80200	ENSMUSG00000026896	103446_at
62	8.39618	I	3	Ifih1	interferon induced with helicase C domain 1 [Source:MGI Symbol;Acc:MGI:1918836]	AAH80200	ENSMUSG00000026896	1426276_at
65	11.1093	I	3	Ifih1	interferon induced with helicase C domain 1 [Source:MGI Symbol;Acc:MGI:1918836]	AAH80200	ENSMUSG00000026896	1426276_at
71	14.8308	I	24	Ifit1	interferon-induced protein with tetratricopeptide repeats 1 [Source:MGI Symbol;Acc:MGI:99450]	AAH03768	ENSMUSG00000034459	A_51_P327751
72	523.329	I	3	Ifit1	interferon-induced protein with tetratricopeptide repeats 1 [Source:MGI Symbol;Acc:MGI:99450]	AAH03768	ENSMUSG00000034459	A_51_P327751
11	487.491	I	5	Ifit1	interferon-induced protein with tetratricopeptide repeats 1 [Source:MGI Symbol;Acc:MGI:99450]	AAH03768	ENSMUSG00000034459	100981_at
18	27.8348	I	1	Ifit1	interferon-induced protein with tetratricopeptide repeats 1 [Source:MGI Symbol;Acc:MGI:99450]	AAH03768	ENSMUSG00000034459	1450783_at
19	12.4319	I	0.5	Ifit1	interferon-induced protein with tetratricopeptide repeats 1 [Source:MGI Symbol;Acc:MGI:99450]	AAH03768	ENSMUSG00000034459	1450783_at
36	23.9684	I	1	Ifit1	interferon-induced protein with tetratricopeptide repeats 1 [Source:MGI Symbol;Acc:MGI:99450]	AAH03768	ENSMUSG00000034459	1450783_at
62	42.7057	I	3	Ifit1	interferon-induced protein with tetratricopeptide repeats 1 [Source:MGI Symbol;Acc:MGI:99450]	AAH03768	ENSMUSG00000034459	1450783_at
65	84.43	I	3	Ifit1	interferon-induced protein with tetratricopeptide repeats 1 [Source:MGI Symbol;Acc:MGI:99450]	AAH03768	ENSMUSG00000034459	1450783_at
71	4.66817	I	24	Ifit2	interferon-induced protein with tetratricopeptide repeats 2 [Source:MGI Symbol;Acc:MGI:99449]	EDL41751	ENSMUSG00000045932	A_51_P161021
72	394.78	I	3	Ifit2	interferon-induced protein with tetratricopeptide repeats 2 [Source:MGI Symbol;Acc:MGI:99449]	EDL41751	ENSMUSG00000045932	A_51_P161021
72	291.077	I	3	Ifit2	interferon-induced protein with tetratricopeptide repeats 2 [Source:MGI Symbol;Acc:MGI:99449]	EDL41751	ENSMUSG00000045932	A_52_P542388
11	43.0266	I	5	Ifit2	interferon-induced protein with tetratricopeptide repeats 2 [Source:MGI Symbol;Acc:MGI:99449]	EDL41751	ENSMUSG00000045932	103639_at
62	3.42719	I	3	Ifit2	interferon-induced protein with tetratricopeptide repeats 2 [Source:MGI Symbol;Acc:MGI:99449]	EDL41751	ENSMUSG00000045932	1418293_at
65	4.46585	I	3	Ifit2	interferon-induced protein with tetratricopeptide repeats 2 [Source:MGI Symbol;Acc:MGI:99449]	EDL41751	ENSMUSG00000045932	1418293_at
71	10.5747	I	24	Ifit3	interferon-induced protein with tetratricopeptide repeats 3 [Source:MGI Symbol;Acc:MGI:1101055]	AAH03804	ENSMUSG00000074896	A_51_P359570
72	717.614	I	3	Ifit3	interferon-induced protein with tetratricopeptide repeats 3 [Source:MGI Symbol;Acc:MGI:1101055]	AAH03804	ENSMUSG00000074896	A_51_P359570
71	3.88149	I	24	Ifitm3	interferon induced transmembrane protein 3 [Source:MGI Symbol;Acc:MGI:1913391]	AAH10291	ENSMUSG00000025492	A_51_P128876
72	2.07176	I	3	Ifitm3	interferon induced transmembrane protein 3 [Source:MGI Symbol;Acc:MGI:1913391]	AAH10291	ENSMUSG00000025492	A_51_P128876
11	4.26848	I	5	Ifitm3	interferon induced transmembrane protein 3 [Source:MGI Symbol;Acc:MGI:1913391]	AAH10291	ENSMUSG00000025492	160253_at
18	2.55857	I	1	Ifitm3	interferon induced transmembrane protein 3 [Source:MGI Symbol;Acc:MGI:1913391]	AAH10291	ENSMUSG00000025492	1423754_at
62	3.65269	I	3	Ifitm3	interferon induced transmembrane protein 3 [Source:MGI Symbol;Acc:MGI:1913391]	AAH10291	ENSMUSG00000025492	1423754_at
71	12.6438	I	24	Igtp	interferon gamma induced GTPase [Source:MGI Symbol;Acc:MGI:107729]		ENSMUSG00000078853	A_51_P112355
72	23.147	I	3	Igtp	interferon gamma induced GTPase [Source:MGI Symbol;Acc:MGI:107729]		ENSMUSG00000078853	A_51_P112355
11	62.9356	I	5	Igtp	interferon gamma induced GTPase [Source:MGI Symbol;Acc:MGI:107729]		ENSMUSG00000078853	160933_at
18	36.965	I	1	Igtp	interferon gamma induced GTPase [Source:MGI Symbol;Acc:MGI:107729]		ENSMUSG00000078853	1417141_at
19	7.3228	I	0.5	Igtp	interferon gamma induced GTPase [Source:MGI Symbol;Acc:MGI:107729]		ENSMUSG00000078853	1417141_at
36	7.04243	I	1	Igtp	interferon gamma induced GTPase [Source:MGI Symbol;Acc:MGI:107729]		ENSMUSG00000078853	1417141_at
62	67.6467	I	3	Igtp	interferon gamma induced GTPase [Source:MGI Symbol;Acc:MGI:107729]		ENSMUSG00000078853	1417141_at
65	70.818	I	3	Igtp	interferon gamma induced GTPase [Source:MGI Symbol;Acc:MGI:107729]		ENSMUSG00000078853	1417141_at
71	17.846	I	24	Iigp1	interferon inducible GTPase 1 [Source:MGI Symbol;Acc:MGI:1926259]	AAH04649	ENSMUSG00000054072	A_51_P387239
72	111.576	I	3	Iigp1	interferon inducible GTPase 1 [Source:MGI Symbol;Acc:MGI:1926259]	AAH04649	ENSMUSG00000054072	A_51_P387239
11	41.7069	I	5	Iigp1	interferon inducible GTPase 1 [Source:MGI Symbol;Acc:MGI:1926259]	AAH04649	ENSMUSG00000054072	103963_f_at
11	294.305	I	5	Iigp1	interferon inducible GTPase 1 [Source:MGI Symbol;Acc:MGI:1926259]	AAH04649	ENSMUSG00000054072	96764_at
18	17.5378	I	1	Iigp1	interferon inducible GTPase 1 [Source:MGI Symbol;Acc:MGI:1926259]	AAH04649	ENSMUSG00000054072	1419042_at
19	7.0128	I	0.5	Iigp1	interferon inducible GTPase 1 [Source:MGI Symbol;Acc:MGI:1926259]	AAH04649	ENSMUSG00000054072	1419042_at
36	4.1197	I	1	Iigp1	interferon inducible GTPase 1 [Source:MGI Symbol;Acc:MGI:1926259]	AAH04649	ENSMUSG00000054072	1419042_at
62	83.6865	I	3	Iigp1	interferon inducible GTPase 1 [Source:MGI Symbol;Acc:MGI:1926259]	AAH04649	ENSMUSG00000054072	1419042_at
65	90.9394	I	3	Iigp1	interferon inducible GTPase 1 [Source:MGI Symbol;Acc:MGI:1926259]	AAH04649	ENSMUSG00000054072	1419042_at
18	29.7865	I	1	Iigp1	interferon inducible GTPase 1 [Source:MGI Symbol;Acc:MGI:1926259]	AAH04649	ENSMUSG00000054072	1419043_a_at
19	17.5562	I	0.5	Iigp1	interferon inducible GTPase 1 [Source:MGI Symbol;Acc:MGI:1926259]	AAH04649	ENSMUSG00000054072	1419043_a_at
36	6.97663	I	1	Iigp1	interferon inducible GTPase 1 [Source:MGI Symbol;Acc:MGI:1926259]	AAH04649	ENSMUSG00000054072	1419043_a_at
62	144.283	I	3	Iigp1	interferon inducible GTPase 1 [Source:MGI Symbol;Acc:MGI:1926259]	AAH04649	ENSMUSG00000054072	1419043_a_at
65	145.477	I	3	Iigp1	interferon inducible GTPase 1 [Source:MGI Symbol;Acc:MGI:1926259]	AAH04649	ENSMUSG00000054072	1419043_a_at
70	-2.62208	I	12	Il6	interleukin 6 [Source:MGI Symbol;Acc:MGI:96559]	AAA68814	ENSMUSG00000025746	A_51_P217218
72	38.2166	I	3	Il6	interleukin 6 [Source:MGI Symbol;Acc:MGI:96559]	AAA68814	ENSMUSG00000025746	A_51_P217218
73	8.62147	I	3	Il6	interleukin 6 [Source:MGI Symbol;Acc:MGI:96559]	AAA68814	ENSMUSG00000025746	A_51_P217218
11	7.49813	I	5	Il6	interleukin 6 [Source:MGI Symbol;Acc:MGI:96559]	AAA68814	ENSMUSG00000025746	102218_at
18	3.87868	I	1	Il6	interleukin 6 [Source:MGI Symbol;Acc:MGI:96559]	AAA68814	ENSMUSG00000025746	1450297_at
36	3.01402	I	1	Il6	interleukin 6 [Source:MGI Symbol;Acc:MGI:96559]	AAA68814	ENSMUSG00000025746	1450297_at
62	2.26218	I	3	Il6	interleukin 6 [Source:MGI Symbol;Acc:MGI:96559]	AAA68814	ENSMUSG00000025746	1450297_at
65	2.37439	I	3	Il6	interleukin 6 [Source:MGI Symbol;Acc:MGI:96559]	AAA68814	ENSMUSG00000025746	1450297_at
55	4.04244	I	24	Irf7	interferon regulatory factor 7 [Source:MGI Symbol;Acc:MGI:1859212]		ENSMUSG00000025498	A_51_P421876
70	2.51569	I	12	Irf7	interferon regulatory factor 7 [Source:MGI Symbol;Acc:MGI:1859212]		ENSMUSG00000025498	A_51_P421876
71	12.883	I	24	Irf7	interferon regulatory factor 7 [Source:MGI Symbol;Acc:MGI:1859212]		ENSMUSG00000025498	A_51_P421876
72	73.0819	I	3	Irf7	interferon regulatory factor 7 [Source:MGI Symbol;Acc:MGI:1859212]		ENSMUSG00000025498	A_51_P421876
11	25.6031	I	5	Irf7	interferon regulatory factor 7 [Source:MGI Symbol;Acc:MGI:1859212]		ENSMUSG00000025498	104669_at
18	3.13783	I	1	Irf7	interferon regulatory factor 7 [Source:MGI Symbol;Acc:MGI:1859212]		ENSMUSG00000025498	1417244_a_at
19	3.30199	I	0.5	Irf7	interferon regulatory factor 7 [Source:MGI Symbol;Acc:MGI:1859212]		ENSMUSG00000025498	1417244_a_at
62	11.8446	I	3	Irf7	interferon regulatory factor 7 [Source:MGI Symbol;Acc:MGI:1859212]		ENSMUSG00000025498	1417244_a_at
65	10.0601	I	3	Irf7	interferon regulatory factor 7 [Source:MGI Symbol;Acc:MGI:1859212]		ENSMUSG00000025498	1417244_a_at
71	8.16835	I	24	Irgm1	immunity-related GTPase family M member 1 [Source:MGI Symbol;Acc:MGI:107567]		ENSMUSG00000046879	A_51_P262171
72	28.5599	I	3	Irgm1	immunity-related GTPase family M member 1 [Source:MGI Symbol;Acc:MGI:107567]		ENSMUSG00000046879	A_51_P262171
72	2.03254	I	3	Irgm1	immunity-related GTPase family M member 1 [Source:MGI Symbol;Acc:MGI:107567]		ENSMUSG00000046879	A_52_P212774
71	6.36118	I	24	Irgm1	immunity-related GTPase family M member 1 [Source:MGI Symbol;Acc:MGI:107567]		ENSMUSG00000046879	A_52_P126158
72	34.5643	I	3	Irgm1	immunity-related GTPase family M member 1 [Source:MGI Symbol;Acc:MGI:107567]		ENSMUSG00000046879	A_52_P126158
11	12.4684	I	5	Irgm1	immunity-related GTPase family M member 1 [Source:MGI Symbol;Acc:MGI:107567]		ENSMUSG00000046879	97409_at
18	23.8181	I	1	Irgm1	immunity-related GTPase family M member 1 [Source:MGI Symbol;Acc:MGI:107567]		ENSMUSG00000046879	1418825_at
19	4.76468	I	0.5	Irgm1	immunity-related GTPase family M member 1 [Source:MGI Symbol;Acc:MGI:107567]		ENSMUSG00000046879	1418825_at
36	7.20687	I	1	Irgm1	immunity-related GTPase family M member 1 [Source:MGI Symbol;Acc:MGI:107567]		ENSMUSG00000046879	1418825_at
62	25.0036	I	3	Irgm1	immunity-related GTPase family M member 1 [Source:MGI Symbol;Acc:MGI:107567]		ENSMUSG00000046879	1418825_at
65	25.9429	I	3	Irgm1	immunity-related GTPase family M member 1 [Source:MGI Symbol;Acc:MGI:107567]		ENSMUSG00000046879	1418825_at
71	6.50944	I	24	Irgm2	immunity-related GTPase family M member 2 [Source:MGI Symbol;Acc:MGI:1926262]	CBY65996	ENSMUSG00000069874	A_51_P416295
72	26.4941	I	3	Irgm2	immunity-related GTPase family M member 2 [Source:MGI Symbol;Acc:MGI:1926262]	CBY65996	ENSMUSG00000069874	A_51_P416295
11	20.9597	I	5	Irgm2	immunity-related GTPase family M member 2 [Source:MGI Symbol;Acc:MGI:1926262]	CBY65996	ENSMUSG00000069874	98410_at
18	46.7884	I	1	Irgm2	immunity-related GTPase family M member 2 [Source:MGI Symbol;Acc:MGI:1926262]	CBY65996	ENSMUSG00000069874	1417793_at
19	9.08025	I	0.5	Irgm2	immunity-related GTPase family M member 2 [Source:MGI Symbol;Acc:MGI:1926262]	CBY65996	ENSMUSG00000069874	1417793_at
36	14.0779	I	1	Irgm2	immunity-related GTPase family M member 2 [Source:MGI Symbol;Acc:MGI:1926262]	CBY65996	ENSMUSG00000069874	1417793_at
62	77.9299	I	3	Irgm2	immunity-related GTPase family M member 2 [Source:MGI Symbol;Acc:MGI:1926262]	CBY65996	ENSMUSG00000069874	1417793_at
65	95.0624	I	3	Irgm2	immunity-related GTPase family M member 2 [Source:MGI Symbol;Acc:MGI:1926262]	CBY65996	ENSMUSG00000069874	1417793_at
71	8.63217	I	24	Isg15	ISG15 ubiquitin-like modifier [Source:MGI Symbol;Acc:MGI:1855694]	AAH83156	ENSMUSG00000035692	A_52_P463936
72	341.799	I	3	Isg15	ISG15 ubiquitin-like modifier [Source:MGI Symbol;Acc:MGI:1855694]	AAH83156	ENSMUSG00000035692	A_52_P463936
11	50.5087	I	5	Isg15	ISG15 ubiquitin-like modifier [Source:MGI Symbol;Acc:MGI:1855694]	AAH83156	ENSMUSG00000035692	98822_at
18	16.2174	I	1	Isg15	ISG15 ubiquitin-like modifier [Source:MGI Symbol;Acc:MGI:1855694]	AAH83156	ENSMUSG00000035692	1431591_s_at
19	7.52226	I	0.5	Isg15	ISG15 ubiquitin-like modifier [Source:MGI Symbol;Acc:MGI:1855694]	AAH83156	ENSMUSG00000035692	1431591_s_at
36	4.55319	I	1	Isg15	ISG15 ubiquitin-like modifier [Source:MGI Symbol;Acc:MGI:1855694]	AAH83156	ENSMUSG00000035692	1431591_s_at
62	26.4954	I	3	Isg15	ISG15 ubiquitin-like modifier [Source:MGI Symbol;Acc:MGI:1855694]	AAH83156	ENSMUSG00000035692	1431591_s_at
65	19.3991	I	3	Isg15	ISG15 ubiquitin-like modifier [Source:MGI Symbol;Acc:MGI:1855694]	AAH83156	ENSMUSG00000035692	1431591_s_at
11	55.4729	I	5	Isg15	ISG15 ubiquitin-like modifier [Source:MGI Symbol;Acc:MGI:1855694]	AAH83156	ENSMUSG00000035692	161511_f_at
72	9.22151	I	3	Lgals9	lectin, galactose binding, soluble 9 [Source:MGI Symbol;Acc:MGI:109496]	EDL15599	ENSMUSG00000001123	A_51_P500813
11	5.01042	I	5	Lgals9	lectin, galactose binding, soluble 9 [Source:MGI Symbol;Acc:MGI:109496]	EDL15599	ENSMUSG00000001123	103335_at
18	3.76663	I	1	Lgals9	lectin, galactose binding, soluble 9 [Source:MGI Symbol;Acc:MGI:109496]	EDL15599	ENSMUSG00000001123	1421217_a_at
62	5.48542	I	3	Lgals9	lectin, galactose binding, soluble 9 [Source:MGI Symbol;Acc:MGI:109496]	EDL15599	ENSMUSG00000001123	1421217_a_at
65	3.50429	I	3	Lgals9	lectin, galactose binding, soluble 9 [Source:MGI Symbol;Acc:MGI:109496]	EDL15599	ENSMUSG00000001123	1421217_a_at
71	11.0106	I	24	Mx1	myxovirus (influenza virus) resistance 1 [Source:MGI Symbol;Acc:MGI:97243]	AFM45032	ENSMUSG00000000386	A_52_P446431
72	159.988	I	3	Mx1	myxovirus (influenza virus) resistance 1 [Source:MGI Symbol;Acc:MGI:97243]	AFM45032	ENSMUSG00000000386	A_52_P446431
72	103.73	I	3	Mx1	myxovirus (influenza virus) resistance 1 [Source:MGI Symbol;Acc:MGI:97243]	AFM45032	ENSMUSG00000000386	A_52_P614259
11	88.8987	I	5	Mx1	myxovirus (influenza virus) resistance 1 [Source:MGI Symbol;Acc:MGI:97243]	AFM45032	ENSMUSG00000000386	98417_at
19	4.36011	I	0.5	Mx1	myxovirus (influenza virus) resistance 1 [Source:MGI Symbol;Acc:MGI:97243]	AFM45032	ENSMUSG00000000386	1451905_a_at
62	141.643	I	3	Mx1	myxovirus (influenza virus) resistance 1 [Source:MGI Symbol;Acc:MGI:97243]	AFM45032	ENSMUSG00000000386	1451905_a_at
65	48.7139	I	3	Mx1	myxovirus (influenza virus) resistance 1 [Source:MGI Symbol;Acc:MGI:97243]	AFM45032	ENSMUSG00000000386	1451905_a_at
72	128.69	I	3	Mx2	myxovirus (influenza virus) resistance 2 [Source:MGI Symbol;Acc:MGI:97244]	AAH07127	ENSMUSG00000023341	A_51_P514085
11	31.6299	I	5	Mx2	myxovirus (influenza virus) resistance 2 [Source:MGI Symbol;Acc:MGI:97244]	AAH07127	ENSMUSG00000023341	102699_at
18	18.723	I	1	Mx2	myxovirus (influenza virus) resistance 2 [Source:MGI Symbol;Acc:MGI:97244]	AAH07127	ENSMUSG00000023341	1419676_at
19	6.55038	I	0.5	Mx2	myxovirus (influenza virus) resistance 2 [Source:MGI Symbol;Acc:MGI:97244]	AAH07127	ENSMUSG00000023341	1419676_at
36	4.6852	I	1	Mx2	myxovirus (influenza virus) resistance 2 [Source:MGI Symbol;Acc:MGI:97244]	AAH07127	ENSMUSG00000023341	1419676_at
62	76.1002	I	3	Mx2	myxovirus (influenza virus) resistance 2 [Source:MGI Symbol;Acc:MGI:97244]	AAH07127	ENSMUSG00000023341	1419676_at
65	15.07	I	3	Mx2	myxovirus (influenza virus) resistance 2 [Source:MGI Symbol;Acc:MGI:97244]	AAH07127	ENSMUSG00000023341	1419676_at
55	2.08522	I	24	Oas1a	2'-5' oligoadenylate synthetase 1A [Source:MGI Symbol;Acc:MGI:2180860]	CAA41105	ENSMUSG00000052776	A_52_P337357
71	6.87352	I	24	Oas1a	2'-5' oligoadenylate synthetase 1A [Source:MGI Symbol;Acc:MGI:2180860]	CAA41105	ENSMUSG00000052776	A_52_P337357
72	14.0432	I	3	Oas1a	2'-5' oligoadenylate synthetase 1A [Source:MGI Symbol;Acc:MGI:2180860]	CAA41105	ENSMUSG00000052776	A_52_P337357
19	3.75202	I	0.5	Oas1a	2'-5' oligoadenylate synthetase 1A [Source:MGI Symbol;Acc:MGI:2180860]	CAA41105	ENSMUSG00000052776	1424775_at
62	24.1585	I	3	Oas1a	2'-5' oligoadenylate synthetase 1A [Source:MGI Symbol;Acc:MGI:2180860]	CAA41105	ENSMUSG00000052776	1424775_at
65	11.3015	I	3	Oas1a	2'-5' oligoadenylate synthetase 1A [Source:MGI Symbol;Acc:MGI:2180860]	CAA41105	ENSMUSG00000052776	1424775_at
72	7.81005	I	3	Oas1b	2'-5' oligoadenylate synthetase 1B [Source:MGI Symbol;Acc:MGI:97430]		ENSMUSG00000029605	A_52_P110877
18	3.87317	I	1	Oas1b	2'-5' oligoadenylate synthetase 1B [Source:MGI Symbol;Acc:MGI:97430]		ENSMUSG00000029605	1425119_at
19	2.4936	I	0.5	Oas1b	2'-5' oligoadenylate synthetase 1B [Source:MGI Symbol;Acc:MGI:97430]		ENSMUSG00000029605	1425119_at
62	15.6542	I	3	Oas1b	2'-5' oligoadenylate synthetase 1B [Source:MGI Symbol;Acc:MGI:97430]		ENSMUSG00000029605	1425119_at
65	7.11241	I	3	Oas1b	2'-5' oligoadenylate synthetase 1B [Source:MGI Symbol;Acc:MGI:97430]		ENSMUSG00000029605	1425119_at
72	3.35997	I	3	Oas1c	2'-5' oligoadenylate synthetase 1C [Source:MGI Symbol;Acc:MGI:2149633]		ENSMUSG00000001166	A_51_P428529
55	2.39201	I	24	Oas1f	2'-5' oligoadenylate synthetase 1F [Source:MGI Symbol;Acc:MGI:2180855]		ENSMUSG00000053765	A_51_P154842
71	10.3547	I	24	Oas1f	2'-5' oligoadenylate synthetase 1F [Source:MGI Symbol;Acc:MGI:2180855]		ENSMUSG00000053765	A_51_P154842
72	10.1783	I	3	Oas1f	2'-5' oligoadenylate synthetase 1F [Source:MGI Symbol;Acc:MGI:2180855]		ENSMUSG00000053765	A_51_P154842
55	2.40185	I	24	Oas2	2'-5' oligoadenylate synthetase 2 [Source:MGI Symbol;Acc:MGI:2180852]	AAH43667	ENSMUSG00000032690	A_51_P277994
71	5.04199	I	24	Oas2	2'-5' oligoadenylate synthetase 2 [Source:MGI Symbol;Acc:MGI:2180852]	AAH43667	ENSMUSG00000032690	A_51_P277994
72	18.7953	I	3	Oas2	2'-5' oligoadenylate synthetase 2 [Source:MGI Symbol;Acc:MGI:2180852]	AAH43667	ENSMUSG00000032690	A_51_P277994
72	7.1417	I	3	Oas2	2'-5' oligoadenylate synthetase 2 [Source:MGI Symbol;Acc:MGI:2180852]	AAH43667	ENSMUSG00000032690	A_52_P587071
62	19.9162	I	3	Oas2	2'-5' oligoadenylate synthetase 2 [Source:MGI Symbol;Acc:MGI:2180852]	AAH43667	ENSMUSG00000032690	1425065_at
65	8.36858	I	3	Oas2	2'-5' oligoadenylate synthetase 2 [Source:MGI Symbol;Acc:MGI:2180852]	AAH43667	ENSMUSG00000032690	1425065_at
71	7.01852	I	24	Oasl1	2'-5' oligoadenylate synthetase-like 1 [Source:MGI Symbol;Acc:MGI:2180849]	AAH32152	ENSMUSG00000041827	A_51_P437309
72	209.382	I	3	Oasl1	2'-5' oligoadenylate synthetase-like 1 [Source:MGI Symbol;Acc:MGI:2180849]	AAH32152	ENSMUSG00000041827	A_51_P437309
62	5.38786	I	3	Oasl1	2'-5' oligoadenylate synthetase-like 1 [Source:MGI Symbol;Acc:MGI:2180849]	AAH32152	ENSMUSG00000041827	1424339_at
65	5.85512	I	3	Oasl1	2'-5' oligoadenylate synthetase-like 1 [Source:MGI Symbol;Acc:MGI:2180849]	AAH32152	ENSMUSG00000041827	1424339_at
71	7.19007	I	24	Oasl2	2'-5' oligoadenylate synthetase-like 2 [Source:MGI Symbol;Acc:MGI:1344390]		ENSMUSG00000029561	A_51_P387123
72	67.5824	I	3	Oasl2	2'-5' oligoadenylate synthetase-like 2 [Source:MGI Symbol;Acc:MGI:1344390]		ENSMUSG00000029561	A_51_P387123
18	16.907	I	1	Oasl2	2'-5' oligoadenylate synthetase-like 2 [Source:MGI Symbol;Acc:MGI:1344390]		ENSMUSG00000029561	1453196_a_at
19	4.89046	I	0.5	Oasl2	2'-5' oligoadenylate synthetase-like 2 [Source:MGI Symbol;Acc:MGI:1344390]		ENSMUSG00000029561	1453196_a_at
36	4.98601	I	1	Oasl2	2'-5' oligoadenylate synthetase-like 2 [Source:MGI Symbol;Acc:MGI:1344390]		ENSMUSG00000029561	1453196_a_at
62	170.965	I	3	Oasl2	2'-5' oligoadenylate synthetase-like 2 [Source:MGI Symbol;Acc:MGI:1344390]		ENSMUSG00000029561	1453196_a_at
65	123.966	I	3	Oasl2	2'-5' oligoadenylate synthetase-like 2 [Source:MGI Symbol;Acc:MGI:1344390]		ENSMUSG00000029561	1453196_a_at
71	3.56727	I	24	Psmb8	proteasome (prosome, macropain) subunit, beta type 8 (large multifunctional peptidase 7) [Source:MGI Symbol;Acc:MGI:1346527]	AAH51450	ENSMUSG00000024338	A_51_P345367
72	4.11824	I	3	Psmb8	proteasome (prosome, macropain) subunit, beta type 8 (large multifunctional peptidase 7) [Source:MGI Symbol;Acc:MGI:1346527]	AAH51450	ENSMUSG00000024338	A_51_P345367
11	36.2239	I	5	Psmb8	proteasome (prosome, macropain) subunit, beta type 8 (large multifunctional peptidase 7) [Source:MGI Symbol;Acc:MGI:1346527]	AAH51450	ENSMUSG00000024338	102791_at
71	3.48339	I	24	Psmb8	proteasome (prosome, macropain) subunit, beta type 8 (large multifunctional peptidase 7) [Source:MGI Symbol;Acc:MGI:1346527]	AAH51450	ENSMUSG00000024338	A_51_P345366
72	4.4537	I	3	Psmb8	proteasome (prosome, macropain) subunit, beta type 8 (large multifunctional peptidase 7) [Source:MGI Symbol;Acc:MGI:1346527]	AAH51450	ENSMUSG00000024338	A_51_P345366
73	2.59287	I	3	Rnd1	Rho family GTPase 1 [Source:MGI Symbol;Acc:MGI:2444878]	AAH48531	ENSMUSG00000054855	A_51_P111164
71	5.05588	I	24	Rsad2	radical S-adenosyl methionine domain containing 2 [Source:MGI Symbol;Acc:MGI:1929628]	AAL50054	ENSMUSG00000020641	A_52_P670026
72	1613.33	I	3	Rsad2	radical S-adenosyl methionine domain containing 2 [Source:MGI Symbol;Acc:MGI:1929628]	AAL50054	ENSMUSG00000020641	A_52_P670026
72	622.646	I	3	Rsad2	radical S-adenosyl methionine domain containing 2 [Source:MGI Symbol;Acc:MGI:1929628]	AAL50054	ENSMUSG00000020641	A_51_P505134
72	587.944	I	3	Rsad2	radical S-adenosyl methionine domain containing 2 [Source:MGI Symbol;Acc:MGI:1929628]	AAL50054	ENSMUSG00000020641	A_51_P505132
11	36.4587	I	5	Rsad2	radical S-adenosyl methionine domain containing 2 [Source:MGI Symbol;Acc:MGI:1929628]	AAL50054	ENSMUSG00000020641	104177_at
18	13.3091	I	1	Rsad2	radical S-adenosyl methionine domain containing 2 [Source:MGI Symbol;Acc:MGI:1929628]	AAL50054	ENSMUSG00000020641	1421009_at
19	5.49828	I	0.5	Rsad2	radical S-adenosyl methionine domain containing 2 [Source:MGI Symbol;Acc:MGI:1929628]	AAL50054	ENSMUSG00000020641	1421009_at
62	92.3889	I	3	Rsad2	radical S-adenosyl methionine domain containing 2 [Source:MGI Symbol;Acc:MGI:1929628]	AAL50054	ENSMUSG00000020641	1421009_at
65	45.2924	I	3	Rsad2	radical S-adenosyl methionine domain containing 2 [Source:MGI Symbol;Acc:MGI:1929628]	AAL50054	ENSMUSG00000020641	1421009_at
19	3.39974	I	0.5	Rsad2	radical S-adenosyl methionine domain containing 2 [Source:MGI Symbol;Acc:MGI:1929628]	AAL50054	ENSMUSG00000020641	1436058_at
62	77.3991	I	3	Rsad2	radical S-adenosyl methionine domain containing 2 [Source:MGI Symbol;Acc:MGI:1929628]	AAL50054	ENSMUSG00000020641	1436058_at
65	75.7605	I	3	Rsad2	radical S-adenosyl methionine domain containing 2 [Source:MGI Symbol;Acc:MGI:1929628]	AAL50054	ENSMUSG00000020641	1436058_at
62	33.8931	I	3	Rsad2	radical S-adenosyl methionine domain containing 2 [Source:MGI Symbol;Acc:MGI:1929628]	AAL50054	ENSMUSG00000020641	1421008_at
65	21.7627	I	3	Rsad2	radical S-adenosyl methionine domain containing 2 [Source:MGI Symbol;Acc:MGI:1929628]	AAL50054	ENSMUSG00000020641	1421008_at
72	16.2653	I	3	Slfn8	schlafen 8 [Source:MGI Symbol;Acc:MGI:2672859]		ENSMUSG00000035208	A_52_P543489
18	12.0352	I	1	Slfn8	schlafen 8 [Source:MGI Symbol;Acc:MGI:2672859]		ENSMUSG00000035208	1451655_at
19	5.2895	I	0.5	Slfn8	schlafen 8 [Source:MGI Symbol;Acc:MGI:2672859]		ENSMUSG00000035208	1451655_at
36	4.07794	I	1	Slfn8	schlafen 8 [Source:MGI Symbol;Acc:MGI:2672859]		ENSMUSG00000035208	1451655_at
62	64.2759	I	3	Slfn8	schlafen 8 [Source:MGI Symbol;Acc:MGI:2672859]		ENSMUSG00000035208	1451655_at
65	34.557	I	3	Slfn8	schlafen 8 [Source:MGI Symbol;Acc:MGI:2672859]		ENSMUSG00000035208	1451655_at
72	17.9235	I	3	Slfn9	schlafen 9 [Source:MGI Symbol;Acc:MGI:2445121]		ENSMUSG00000069793	A_51_P504991
72	20.0503	I	3	Slfn9	schlafen 9 [Source:MGI Symbol;Acc:MGI:2445121]		ENSMUSG00000069793	A_51_P504988
65	2.87816	I	3	Slfn9	schlafen 9 [Source:MGI Symbol;Acc:MGI:2445121]		ENSMUSG00000069793	1458803_at
62	4.06551	I	3	Slfn9	schlafen 9 [Source:MGI Symbol;Acc:MGI:2445121]		ENSMUSG00000069793	1436472_at
65	4.19953	I	3	Slfn9	schlafen 9 [Source:MGI Symbol;Acc:MGI:2445121]		ENSMUSG00000069793	1436472_at
71	4.72238	I	24	Stat1	signal transducer and activator of transcription 1 [Source:MGI Symbol;Acc:MGI:103063]	BAE34017	ENSMUSG00000026104	A_52_P70261
72	22.8852	I	3	Stat1	signal transducer and activator of transcription 1 [Source:MGI Symbol;Acc:MGI:103063]	BAE34017	ENSMUSG00000026104	A_52_P70261
71	6.4224	I	24	Stat1	signal transducer and activator of transcription 1 [Source:MGI Symbol;Acc:MGI:103063]	BAE34017	ENSMUSG00000026104	A_52_P70255
72	20.4326	I	3	Stat1	signal transducer and activator of transcription 1 [Source:MGI Symbol;Acc:MGI:103063]	BAE34017	ENSMUSG00000026104	A_52_P70255
71	6.02467	I	24	Stat1	signal transducer and activator of transcription 1 [Source:MGI Symbol;Acc:MGI:103063]	BAE34017	ENSMUSG00000026104	A_52_P496503
72	12.3663	I	3	Stat1	signal transducer and activator of transcription 1 [Source:MGI Symbol;Acc:MGI:103063]	BAE34017	ENSMUSG00000026104	A_52_P496503
71	4.03743	I	24	Stat1	signal transducer and activator of transcription 1 [Source:MGI Symbol;Acc:MGI:103063]	BAE34017	ENSMUSG00000026104	A_52_P505218
72	9.57162	I	3	Stat1	signal transducer and activator of transcription 1 [Source:MGI Symbol;Acc:MGI:103063]	BAE34017	ENSMUSG00000026104	A_52_P505218
11	39.0427	I	5	Stat1	signal transducer and activator of transcription 1 [Source:MGI Symbol;Acc:MGI:103063]	BAE34017	ENSMUSG00000026104	101465_at
18	11.579	I	1	Stat1	signal transducer and activator of transcription 1 [Source:MGI Symbol;Acc:MGI:103063]	BAE34017	ENSMUSG00000026104	1450034_at
62	16.3845	I	3	Stat1	signal transducer and activator of transcription 1 [Source:MGI Symbol;Acc:MGI:103063]	BAE34017	ENSMUSG00000026104	1450034_at
65	12.8735	I	3	Stat1	signal transducer and activator of transcription 1 [Source:MGI Symbol;Acc:MGI:103063]	BAE34017	ENSMUSG00000026104	1450034_at
18	9.53566	I	1	Stat1	signal transducer and activator of transcription 1 [Source:MGI Symbol;Acc:MGI:103063]	BAE34017	ENSMUSG00000026104	1420915_at
36	2.19529	I	1	Stat1	signal transducer and activator of transcription 1 [Source:MGI Symbol;Acc:MGI:103063]	BAE34017	ENSMUSG00000026104	1420915_at
62	13.5413	I	3	Stat1	signal transducer and activator of transcription 1 [Source:MGI Symbol;Acc:MGI:103063]	BAE34017	ENSMUSG00000026104	1420915_at
65	13.2757	I	3	Stat1	signal transducer and activator of transcription 1 [Source:MGI Symbol;Acc:MGI:103063]	BAE34017	ENSMUSG00000026104	1420915_at
18	11.6461	I	1	Stat1	signal transducer and activator of transcription 1 [Source:MGI Symbol;Acc:MGI:103063]	BAE34017	ENSMUSG00000026104	1450033_a_at
36	2.35543	I	1	Stat1	signal transducer and activator of transcription 1 [Source:MGI Symbol;Acc:MGI:103063]	BAE34017	ENSMUSG00000026104	1450033_a_at
62	15.6153	I	3	Stat1	signal transducer and activator of transcription 1 [Source:MGI Symbol;Acc:MGI:103063]	BAE34017	ENSMUSG00000026104	1450033_a_at
65	12.5277	I	3	Stat1	signal transducer and activator of transcription 1 [Source:MGI Symbol;Acc:MGI:103063]	BAE34017	ENSMUSG00000026104	1450033_a_at
18	20.7172	I	1	Stat1	signal transducer and activator of transcription 1 [Source:MGI Symbol;Acc:MGI:103063]	BAE34017	ENSMUSG00000026104	1440481_at
19	26.515	I	0.5	Stat1	signal transducer and activator of transcription 1 [Source:MGI Symbol;Acc:MGI:103063]	BAE34017	ENSMUSG00000026104	1440481_at
36	10.7409	I	1	Stat1	signal transducer and activator of transcription 1 [Source:MGI Symbol;Acc:MGI:103063]	BAE34017	ENSMUSG00000026104	1440481_at
62	15.2816	I	3	Stat1	signal transducer and activator of transcription 1 [Source:MGI Symbol;Acc:MGI:103063]	BAE34017	ENSMUSG00000026104	1440481_at
65	10.958	I	3	Stat1	signal transducer and activator of transcription 1 [Source:MGI Symbol;Acc:MGI:103063]	BAE34017	ENSMUSG00000026104	1440481_at
71	2.95124	I	24	Stat1	signal transducer and activator of transcription 1 [Source:MGI Symbol;Acc:MGI:103063]	BAE34017	ENSMUSG00000026104	A_52_P542540
72	23.1889	I	3	Stat1	signal transducer and activator of transcription 1 [Source:MGI Symbol;Acc:MGI:103063]	BAE34017	ENSMUSG00000026104	A_52_P542540
72	9.54888	I	3	Tap1	transporter 1, ATP-binding cassette, sub-family B (MDR/TAP) [Source:MGI Symbol;Acc:MGI:98483]		ENSMUSG00000037321	A_51_P100327
11	11.9662	I	5	Tap1	transporter 1, ATP-binding cassette, sub-family B (MDR/TAP) [Source:MGI Symbol;Acc:MGI:98483]		ENSMUSG00000037321	103035_at
18	7.65472	I	1	Tap1	transporter 1, ATP-binding cassette, sub-family B (MDR/TAP) [Source:MGI Symbol;Acc:MGI:98483]		ENSMUSG00000037321	1416016_at
19	4.04229	I	0.5	Tap1	transporter 1, ATP-binding cassette, sub-family B (MDR/TAP) [Source:MGI Symbol;Acc:MGI:98483]		ENSMUSG00000037321	1416016_at
36	2.32252	I	1	Tap1	transporter 1, ATP-binding cassette, sub-family B (MDR/TAP) [Source:MGI Symbol;Acc:MGI:98483]		ENSMUSG00000037321	1416016_at
62	10.2937	I	3	Tap1	transporter 1, ATP-binding cassette, sub-family B (MDR/TAP) [Source:MGI Symbol;Acc:MGI:98483]		ENSMUSG00000037321	1416016_at
65	10.0462	I	3	Tap1	transporter 1, ATP-binding cassette, sub-family B (MDR/TAP) [Source:MGI Symbol;Acc:MGI:98483]		ENSMUSG00000037321	1416016_at
72	22.7314	I	3	Tgtp2	T cell specific GTPase 2 [Source:MGI Symbol;Acc:MGI:3710083]	EDL33781	ENSMUSG00000078921	A_51_P478722
71	13.4178	I	24	Tgtp2	T cell specific GTPase 2 [Source:MGI Symbol;Acc:MGI:3710083]	EDL33781	ENSMUSG00000078921	A_52_P676510
72	121.864	I	3	Tgtp2	T cell specific GTPase 2 [Source:MGI Symbol;Acc:MGI:3710083]	EDL33781	ENSMUSG00000078921	A_52_P676510
11	656.659	I	5	Tgtp2	T cell specific GTPase 2 [Source:MGI Symbol;Acc:MGI:3710083]	EDL33781	ENSMUSG00000078921	102906_at
18	29.1988	I	1	Tgtp2	T cell specific GTPase 2 [Source:MGI Symbol;Acc:MGI:3710083]	EDL33781	ENSMUSG00000078921	1449009_at
19	9.53529	I	0.5	Tgtp2	T cell specific GTPase 2 [Source:MGI Symbol;Acc:MGI:3710083]	EDL33781	ENSMUSG00000078921	1449009_at
36	9.60135	I	1	Tgtp2	T cell specific GTPase 2 [Source:MGI Symbol;Acc:MGI:3710083]	EDL33781	ENSMUSG00000078921	1449009_at
62	101.08	I	3	Tgtp2	T cell specific GTPase 2 [Source:MGI Symbol;Acc:MGI:3710083]	EDL33781	ENSMUSG00000078921	1449009_at
65	135.094	I	3	Tgtp2	T cell specific GTPase 2 [Source:MGI Symbol;Acc:MGI:3710083]	EDL33781	ENSMUSG00000078921	1449009_at
62	2.18288	I	3	Trim34a	tripartite motif-containing 34A [Source:MGI Symbol;Acc:MGI:2137359]	AAG53514	ENSMUSG00000056144	1424857_a_at
62	2.27233	I	3	Trim34a	tripartite motif-containing 34A [Source:MGI Symbol;Acc:MGI:2137359]	AAG53514	ENSMUSG00000056144	1426093_at
65	2.02161	I	3	Trim34a	tripartite motif-containing 34A [Source:MGI Symbol;Acc:MGI:2137359]	AAG53514	ENSMUSG00000056144	1426093_at
72	5.18011	I	3	Tuba8	tubulin, alpha 8 [Source:MGI Symbol;Acc:MGI:1858225]	BAB26288	ENSMUSG00000030137	A_52_P303161
65	3.58742	I	3	Zbp1	Z-DNA binding protein 1 [Source:MGI Symbol;Acc:MGI:1927449]	AAH20033	ENSMUSG00000027514	1419604_at
62	7.92679	I	3	Zbp1	Z-DNA binding protein 1 [Source:MGI Symbol;Acc:MGI:1927449]	AAH20033	ENSMUSG00000027514	1429947_a_at
65	10.2488	I	3	Zbp1	Z-DNA binding protein 1 [Source:MGI Symbol;Acc:MGI:1927449]	AAH20033	ENSMUSG00000027514	1429947_a_at
55	3.31524	I	24	Zbp1	Z-DNA binding protein 1 [Source:MGI Symbol;Acc:MGI:1927449]	AAH20033	ENSMUSG00000027514	A_51_P184936
71	14.3452	I	24	Zbp1	Z-DNA binding protein 1 [Source:MGI Symbol;Acc:MGI:1927449]	AAH20033	ENSMUSG00000027514	A_51_P184936
72	67.0481	I	3	Zbp1	Z-DNA binding protein 1 [Source:MGI Symbol;Acc:MGI:1927449]	AAH20033	ENSMUSG00000027514	A_51_P184936

## Sheet: 55 IRGS list
gene_name	ensembl_id
B2m	ENSMUSG00000060802
Bst2	ENSMUSG00000046718
Cmpk2	ENSMUSG00000020638
Cxcl10	ENSMUSG00000034855
Cxcl9	ENSMUSG00000029417
Ddx58	ENSMUSG00000040296
Ddx60	ENSMUSG00000037921
Dhx58	ENSMUSG00000017830
Gbp10	ENSMUSG00000054588
Gbp2	ENSMUSG00000028270
Gbp3	ENSMUSG00000028268
Gbp5	ENSMUSG00000040264
Gbp6	ENSMUSG00000079362
Gm4951	ENSMUSG00000073555
Gvin1	ENSMUSG00000045868
H2-Q7	ENSMUSG00000060550
H2-T23	ENSMUSG00000067212
Ifi203	ENSMUSG00000039997
Ifi204	ENSMUSG00000073489
Ifi27l2a	ENSMUSG00000079017
Ifi47	ENSMUSG00000078920
Ifih1	ENSMUSG00000026896
Ifit1	ENSMUSG00000034459
Ifit2	ENSMUSG00000045932
Ifit3	ENSMUSG00000074896
Ifitm3	ENSMUSG00000025492
Igtp	ENSMUSG00000078853
Iigp1	ENSMUSG00000054072
Il6	ENSMUSG00000025746
Irf7	ENSMUSG00000025498
Irgm1	ENSMUSG00000046879
Irgm2	ENSMUSG00000069874
Isg15	ENSMUSG00000035692
Lgals9	ENSMUSG00000001123
Mx1	ENSMUSG00000000386
Mx2	ENSMUSG00000023341
Oas1a	ENSMUSG00000052776
Oas1b	ENSMUSG00000029605
Oas1c	ENSMUSG00000001166
Oas1f	ENSMUSG00000053765
Oas1g	ENSMUSG00000066861
Oas2	ENSMUSG00000032690
Oasl1	ENSMUSG00000041827
Oasl2	ENSMUSG00000029561
Psmb8	ENSMUSG00000024338
Rnd1	ENSMUSG00000054855
Rsad2	ENSMUSG00000020641
Slfn8	ENSMUSG00000035208
Slfn9	ENSMUSG00000069793
Stat1	ENSMUSG00000026104
Tap1	ENSMUSG00000037321
Tgtp2	ENSMUSG00000078921
Trim34a	ENSMUSG00000056144
Tuba8	ENSMUSG00000030137
Zbp1	ENSMUSG00000027514
