# Supplementary material for: A direct link between MITF, innate immunity, and hair graying
Source: PLoS Biol. 2018 May 3;16(5):e2003648. doi: 10.1371/journal.pbio.2003648 (PMC5933715; doi:10.1371/journal.pbio.2003648)
Supplement: S4 Data — These are genes that are differentially regulated (>1.5-fold) in Mitfmi-vga9/+ McSCs in comparison to wild-type McSCs and exhibit an MITF ChIP-seq peak. MITF ChIP-seq peaks (Webster et al. 2014) were associated with nearby genes using GREAT (peaks that land ± 5 kb from the transcription start site). ChIP-seq, chromatin immunoprecipitation sequencing; GREAT, genomic regions enrichment of annotations tool; McSC, melanocyte stem cell; MITF, melanogenesis associated transcription factor. (XLSX) [file pbio.2003648.s004.xlsx]

## Sheet: 108 MITF direct targets
S4_Data | List of 'MITF direct target' genes. These are genes that are differentially regulated (>1.5 fold) in Mitfmi-vga9/+McSCs in comparison to wildtype McSCs, and exhibit an MITF ChIPseq peak. MiITF ChIPseq peaks (Webster et al., 2014) were associated with nearby genes using GREAT (peaks that land +/- 5kb from the transcription start site).
gene_name
Aard
Acoxl
Acyp2
Adhfe1
Amdhd1
Apod
Asb2
Atp6v0a1
B2m
B4galt5
Bace2
BC106179
Bnc2
Cadps
Calm4
Car14
Car8
Ccdc146
Cd97
Cdc14a
Cdk2
Col25a1
Cstb
Cthrc1
Dct
Ddx60
Dmxl2
Dtx3l
Ece1
Efcab6
Eya1
Fmn1
Gm4793
Gpnmb
Gpr137b
Gpr158
Gsdma
H2-T23
Hist1h1c
Hsf4
Hspb1
Ifih1
Ifit3
Irf4
Isg15
Kcnip3
Krt14
Lgals9
Met
Mlana
Mmp16
Mst1
Myo10
Nalcn
Nav1
Nav2
Nckap5l
Nlk
Nov
Nudt17
Osbpl6
Parp9
Pde5a
Pgbd5
Pik3r3
Plat
Plin2
Plscr1
Pmel
Ppargc1a
Ppm1l
Prune2
Ptk6
Rab27a
Rgs16
Rnft2
Rpp25
Rragd
Runx3
S100a16
Scin
Slc24a5
Slc39a14
Slc39a4
Slc45a2
Slc7a5
Slmo1
Socs1
St6gal1
Stat1
Stmn2
Stox2
Sycp2
Syngr1
Tap1
Tmem45a
Trex1
Trim63
Trim69
Trpm1
Tspan10
Tyr
Usp18
Wdr95
Wnt11
Xkr6
Xylb
Zdhhc2
